# Supplementary material for: The Data Distillery: A Graph Framework for Semantic Integration and Querying of Biomedical Data
Source: bioRxiv. 2025 Oct 16:2025.08.11.666099. Originally published 2025 Aug 15. Preprint. [Version 3] doi: 10.1101/2025.08.11.666099 (PMC12363844; doi:10.1101/2025.08.11.666099)
Supplement: Supplement 1 [file media-1.zip]

Archive with 2 entries (2 files):
- 4DN_EQTL.csv
- __MACOSX/._4DN_EQTL.csv
