# Supplementary material for: The Data Distillery: A Graph Framework for Semantic Integration and Querying of Biomedical Data
Source: bioRxiv. 2025 Oct 16:2025.08.11.666099. Originally published 2025 Aug 15. Preprint. [Version 3] doi: 10.1101/2025.08.11.666099 (PMC12363844; doi:10.1101/2025.08.11.666099)
Supplement: Supplement 1 [file media-1.zip › 4DN_EQTL.csv]

Loop_ID	EQTL_ID
4DNL:4DNFI522M5AD.chrX.15850000-15875000.chrX.16425000-16450000 CUI	GTEXEQTL:eQTL.chrX.15849327.C.T.b38.Brain.Amygdala
4DNL:4DNFI522M5AD.chrX.15850000-15875000.chrX.16425000-16450000 CUI	GTEXEQTL:eQTL.chrX.15849327.C.T.b38.Stomach
4DNL:4DNFI522M5AD.chrX.15850000-15875000.chrX.16425000-16450000 CUI	GTEXEQTL:eQTL.chrX.15849327.C.T.b38.Skin.Sun.Exposed.Lower.leg
4DNL:4DNFI522M5AD.chrX.15850000-15875000.chrX.16425000-16450000 CUI	GTEXEQTL:eQTL.chrX.15849327.C.T.b38.Small.Intestine.Terminal.Ileum
4DNL:4DNFI522M5AD.chrX.15850000-15875000.chrX.16425000-16450000 CUI	GTEXEQTL:eQTL.chrX.15849327.C.T.b38.Liver
4DNL:4DNFI522M5AD.chrX.15850000-15875000.chrX.16425000-16450000 CUI	GTEXEQTL:eQTL.chrX.15849327.C.T.b38.Nerve.Tibial
4DNL:4DNFI522M5AD.chrX.15850000-15875000.chrX.16425000-16450000 CUI	GTEXEQTL:eQTL.chrX.15849327.C.T.b38.Artery.Tibial
4DNL:4DNFI522M5AD.chrX.15850000-15875000.chrX.16425000-16450000 CUI	GTEXEQTL:eQTL.chrX.15849327.C.T.b38.Heart.Atrial.Appendage
4DNL:4DNFI522M5AD.chrX.15850000-15875000.chrX.16425000-16450000 CUI	GTEXEQTL:eQTL.chrX.15849327.C.T.b38.Skin.Not.Sun.Exposed.Suprapubic
4DNL:4DNFI522M5AD.chrX.15850000-15875000.chrX.16425000-16450000 CUI	GTEXEQTL:eQTL.chrX.15849327.C.T.b38.Brain.Caudate.basal.ganglia
4DNL:4DNFI522M5AD.chrX.15850000-15875000.chrX.16425000-16450000 CUI	GTEXEQTL:eQTL.chrX.15849327.C.T.b38.Esophagus.Muscularis
4DNL:4DNFI522M5AD.chrX.15850000-15875000.chrX.16425000-16450000 CUI	GTEXEQTL:eQTL.chrX.15849327.C.T.b38.Brain.Nucleus.accumbens.basal.ganglia
4DNL:4DNFI522M5AD.chrX.15850000-15875000.chrX.16425000-16450000 CUI	GTEXEQTL:eQTL.chrX.15849327.C.T.b38.Prostate
4DNL:4DNFI522M5AD.chrX.15850000-15875000.chrX.16425000-16450000 CUI	GTEXEQTL:eQTL.chrX.15849327.C.T.b38.Artery.Aorta
4DNL:4DNFI522M5AD.chrX.15850000-15875000.chrX.16425000-16450000 CUI	GTEXEQTL:eQTL.chrX.15849327.C.T.b38.Colon.Transverse
4DNL:4DNFI522M5AD.chrX.15850000-15875000.chrX.16425000-16450000 CUI	GTEXEQTL:eQTL.chrX.15849327.C.T.b38.Adipose.Subcutaneous
4DNL:4DNFI522M5AD.chrX.15850000-15875000.chrX.16425000-16450000 CUI	GTEXEQTL:eQTL.chrX.15849327.C.T.b38.Vagina
4DNL:4DNFI522M5AD.chrX.15850000-15875000.chrX.16425000-16450000 CUI	GTEXEQTL:eQTL.chrX.15849327.C.T.b38.Brain.Hypothalamus
4DNL:4DNFI522M5AD.chrX.15850000-15875000.chrX.16425000-16450000 CUI	GTEXEQTL:eQTL.chrX.15849327.C.T.b38.Brain.Cortex
4DNL:4DNFI522M5AD.chrX.15850000-15875000.chrX.16425000-16450000 CUI	GTEXEQTL:eQTL.chrX.15849327.C.T.b38.Muscle.Skeletal
4DNL:4DNFI522M5AD.chrX.15850000-15875000.chrX.16425000-16450000 CUI	GTEXEQTL:eQTL.chrX.15849327.C.T.b38.Colon.Sigmoid
4DNL:4DNFI522M5AD.chrX.15850000-15875000.chrX.16425000-16450000 CUI	GTEXEQTL:eQTL.chrX.15849327.C.T.b38.Brain.Cerebellar.Hemisphere
4DNL:4DNFI522M5AD.chrX.15850000-15875000.chrX.16425000-16450000 CUI	GTEXEQTL:eQTL.chrX.15849327.C.T.b38.Adipose.Visceral.Omentum
4DNL:4DNFI522M5AD.chrX.15850000-15875000.chrX.16425000-16450000 CUI	GTEXEQTL:eQTL.chrX.15849327.C.T.b38.Brain.Hippocampus
4DNL:4DNFI522M5AD.chrX.15850000-15875000.chrX.16425000-16450000 CUI	GTEXEQTL:eQTL.chrX.15849327.C.T.b38.Pituitary
4DNL:4DNFI522M5AD.chrX.15850000-15875000.chrX.16425000-16450000 CUI	GTEXEQTL:eQTL.chrX.15849327.C.T.b38.Cells.EBV-transformed.lymphocytes
4DNL:4DNFI522M5AD.chrX.15850000-15875000.chrX.16425000-16450000 CUI	GTEXEQTL:eQTL.chrX.15849327.C.T.b38.Esophagus.Gastroesophageal.Junction
4DNL:4DNFI522M5AD.chrX.15850000-15875000.chrX.16425000-16450000 CUI	GTEXEQTL:eQTL.chrX.15849327.C.T.b38.Artery.Coronary
4DNL:4DNFI522M5AD.chrX.15850000-15875000.chrX.16425000-16450000 CUI	GTEXEQTL:eQTL.chrX.15849327.C.T.b38.Heart.Left.Ventricle
4DNL:4DNFI522M5AD.chrX.15850000-15875000.chrX.16425000-16450000 CUI	GTEXEQTL:eQTL.chrX.15849327.C.T.b38.Brain.Cerebellum
4DNL:4DNFI522M5AD.chrX.15850000-15875000.chrX.16425000-16450000 CUI	GTEXEQTL:eQTL.chrX.15849327.C.T.b38.Minor.Salivary.Gland
4DNL:4DNFI522M5AD.chrX.15850000-15875000.chrX.16425000-16450000 CUI	GTEXEQTL:eQTL.chrX.15849327.C.T.b38.Spleen
4DNL:4DNFI522M5AD.chrX.15850000-15875000.chrX.16425000-16450000 CUI	GTEXEQTL:eQTL.chrX.15849327.C.T.b38.Kidney.Cortex
4DNL:4DNFI522M5AD.chrX.15850000-15875000.chrX.16425000-16450000 CUI	GTEXEQTL:eQTL.chrX.15849327.C.T.b38.Testis
4DNL:4DNFI522M5AD.chrX.15850000-15875000.chrX.16425000-16450000 CUI	GTEXEQTL:eQTL.chrX.15849327.C.T.b38.Whole.Blood
4DNL:4DNFI522M5AD.chrX.15850000-15875000.chrX.16425000-16450000 CUI	GTEXEQTL:eQTL.chrX.15849327.C.T.b38.Adrenal.Gland
4DNL:4DNFI522M5AD.chrX.15850000-15875000.chrX.16425000-16450000 CUI	GTEXEQTL:eQTL.chrX.15849327.C.T.b38.Esophagus.Mucosa
4DNL:4DNFI522M5AD.chrX.15850000-15875000.chrX.16425000-16450000 CUI	GTEXEQTL:eQTL.chrX.15849327.C.T.b38.Brain.Frontal.Cortex.BA9
4DNL:4DNFI522M5AD.chrX.15850000-15875000.chrX.16425000-16450000 CUI	GTEXEQTL:eQTL.chrX.15849327.C.T.b38.Brain.Spinal.cord.cervical.c-1
4DNL:4DNFI522M5AD.chrX.15850000-15875000.chrX.16425000-16450000 CUI	GTEXEQTL:eQTL.chrX.15849327.C.T.b38.Breast.Mammary.Tissue
4DNL:4DNFI522M5AD.chrX.15850000-15875000.chrX.16425000-16450000 CUI	GTEXEQTL:eQTL.chrX.15849327.C.T.b38.Ovary
4DNL:4DNFI522M5AD.chrX.15850000-15875000.chrX.16425000-16450000 CUI	GTEXEQTL:eQTL.chrX.15849327.C.T.b38.Lung
4DNL:4DNFI522M5AD.chrX.15850000-15875000.chrX.16425000-16450000 CUI	GTEXEQTL:eQTL.chrX.15849327.C.T.b38.Brain.Substantia.nigra
4DNL:4DNFI522M5AD.chrX.15850000-15875000.chrX.16425000-16450000 CUI	GTEXEQTL:eQTL.chrX.15849327.C.T.b38.Brain.Putamen.basal.ganglia
4DNL:4DNFI522M5AD.chrX.15850000-15875000.chrX.16425000-16450000 CUI	GTEXEQTL:eQTL.chrX.15849327.C.T.b38.Brain.Anterior.cingulate.cortex.BA24
4DNL:4DNFI522M5AD.chrX.15850000-15875000.chrX.16425000-16450000 CUI	GTEXEQTL:eQTL.chrX.15849327.C.T.b38.Cells.Cultured.fibroblasts
4DNL:4DNFI522M5AD.chrX.15850000-15875000.chrX.16425000-16450000 CUI	GTEXEQTL:eQTL.chrX.15849327.C.T.b38.Thyroid
4DNL:4DNFI522M5AD.chrX.15850000-15875000.chrX.16425000-16450000 CUI	GTEXEQTL:eQTL.chrX.15849327.C.T.b38.Pancreas
4DNL:4DNFI522M5AD.chrX.15850000-15875000.chrX.16425000-16450000 CUI	GTEXEQTL:eQTL.chrX.15851190.C.T.b38.Brain.Amygdala
4DNL:4DNFI522M5AD.chrX.15850000-15875000.chrX.16425000-16450000 CUI	GTEXEQTL:eQTL.chrX.15851190.C.T.b38.Stomach
4DNL:4DNFI522M5AD.chrX.15850000-15875000.chrX.16425000-16450000 CUI	GTEXEQTL:eQTL.chrX.15851190.C.T.b38.Skin.Sun.Exposed.Lower.leg
4DNL:4DNFI522M5AD.chrX.15850000-15875000.chrX.16425000-16450000 CUI	GTEXEQTL:eQTL.chrX.15851190.C.T.b38.Small.Intestine.Terminal.Ileum
4DNL:4DNFI522M5AD.chrX.15850000-15875000.chrX.16425000-16450000 CUI	GTEXEQTL:eQTL.chrX.15851190.C.T.b38.Liver
4DNL:4DNFI522M5AD.chrX.15850000-15875000.chrX.16425000-16450000 CUI	GTEXEQTL:eQTL.chrX.15851190.C.T.b38.Nerve.Tibial
4DNL:4DNFI522M5AD.chrX.15850000-15875000.chrX.16425000-16450000 CUI	GTEXEQTL:eQTL.chrX.15851190.C.T.b38.Artery.Tibial
4DNL:4DNFI522M5AD.chrX.15850000-15875000.chrX.16425000-16450000 CUI	GTEXEQTL:eQTL.chrX.15851190.C.T.b38.Heart.Atrial.Appendage
4DNL:4DNFI522M5AD.chrX.15850000-15875000.chrX.16425000-16450000 CUI	GTEXEQTL:eQTL.chrX.15851190.C.T.b38.Skin.Not.Sun.Exposed.Suprapubic
4DNL:4DNFI522M5AD.chrX.15850000-15875000.chrX.16425000-16450000 CUI	GTEXEQTL:eQTL.chrX.15851190.C.T.b38.Brain.Caudate.basal.ganglia
4DNL:4DNFI522M5AD.chrX.15850000-15875000.chrX.16425000-16450000 CUI	GTEXEQTL:eQTL.chrX.15851190.C.T.b38.Esophagus.Muscularis
4DNL:4DNFI522M5AD.chrX.15850000-15875000.chrX.16425000-16450000 CUI	GTEXEQTL:eQTL.chrX.15851190.C.T.b38.Brain.Nucleus.accumbens.basal.ganglia
4DNL:4DNFI522M5AD.chrX.15850000-15875000.chrX.16425000-16450000 CUI	GTEXEQTL:eQTL.chrX.15851190.C.T.b38.Prostate
4DNL:4DNFI522M5AD.chrX.15850000-15875000.chrX.16425000-16450000 CUI	GTEXEQTL:eQTL.chrX.15851190.C.T.b38.Artery.Aorta
4DNL:4DNFI522M5AD.chrX.15850000-15875000.chrX.16425000-16450000 CUI	GTEXEQTL:eQTL.chrX.15851190.C.T.b38.Colon.Transverse
4DNL:4DNFI522M5AD.chrX.15850000-15875000.chrX.16425000-16450000 CUI	GTEXEQTL:eQTL.chrX.15851190.C.T.b38.Adipose.Subcutaneous
4DNL:4DNFI522M5AD.chrX.15850000-15875000.chrX.16425000-16450000 CUI	GTEXEQTL:eQTL.chrX.15851190.C.T.b38.Vagina
4DNL:4DNFI522M5AD.chrX.15850000-15875000.chrX.16425000-16450000 CUI	GTEXEQTL:eQTL.chrX.15851190.C.T.b38.Brain.Hypothalamus
4DNL:4DNFI522M5AD.chrX.15850000-15875000.chrX.16425000-16450000 CUI	GTEXEQTL:eQTL.chrX.15851190.C.T.b38.Brain.Cortex
4DNL:4DNFI522M5AD.chrX.15850000-15875000.chrX.16425000-16450000 CUI	GTEXEQTL:eQTL.chrX.15851190.C.T.b38.Muscle.Skeletal
4DNL:4DNFI522M5AD.chrX.15850000-15875000.chrX.16425000-16450000 CUI	GTEXEQTL:eQTL.chrX.15851190.C.T.b38.Colon.Sigmoid
4DNL:4DNFI522M5AD.chrX.15850000-15875000.chrX.16425000-16450000 CUI	GTEXEQTL:eQTL.chrX.15851190.C.T.b38.Brain.Cerebellar.Hemisphere
4DNL:4DNFI522M5AD.chrX.15850000-15875000.chrX.16425000-16450000 CUI	GTEXEQTL:eQTL.chrX.15851190.C.T.b38.Adipose.Visceral.Omentum
4DNL:4DNFI522M5AD.chrX.15850000-15875000.chrX.16425000-16450000 CUI	GTEXEQTL:eQTL.chrX.15851190.C.T.b38.Brain.Hippocampus
4DNL:4DNFI522M5AD.chrX.15850000-15875000.chrX.16425000-16450000 CUI	GTEXEQTL:eQTL.chrX.15851190.C.T.b38.Pituitary
4DNL:4DNFI522M5AD.chrX.15850000-15875000.chrX.16425000-16450000 CUI	GTEXEQTL:eQTL.chrX.15851190.C.T.b38.Cells.EBV-transformed.lymphocytes
4DNL:4DNFI522M5AD.chrX.15850000-15875000.chrX.16425000-16450000 CUI	GTEXEQTL:eQTL.chrX.15851190.C.T.b38.Esophagus.Gastroesophageal.Junction
4DNL:4DNFI522M5AD.chrX.15850000-15875000.chrX.16425000-16450000 CUI	GTEXEQTL:eQTL.chrX.15851190.C.T.b38.Artery.Coronary
4DNL:4DNFI522M5AD.chrX.15850000-15875000.chrX.16425000-16450000 CUI	GTEXEQTL:eQTL.chrX.15851190.C.T.b38.Heart.Left.Ventricle
4DNL:4DNFI522M5AD.chrX.15850000-15875000.chrX.16425000-16450000 CUI	GTEXEQTL:eQTL.chrX.15851190.C.T.b38.Brain.Cerebellum
4DNL:4DNFI522M5AD.chrX.15850000-15875000.chrX.16425000-16450000 CUI	GTEXEQTL:eQTL.chrX.15851190.C.T.b38.Minor.Salivary.Gland
4DNL:4DNFI522M5AD.chrX.15850000-15875000.chrX.16425000-16450000 CUI	GTEXEQTL:eQTL.chrX.15851190.C.T.b38.Spleen
4DNL:4DNFI522M5AD.chrX.15850000-15875000.chrX.16425000-16450000 CUI	GTEXEQTL:eQTL.chrX.15851190.C.T.b38.Kidney.Cortex
4DNL:4DNFI522M5AD.chrX.15850000-15875000.chrX.16425000-16450000 CUI	GTEXEQTL:eQTL.chrX.15851190.C.T.b38.Testis
4DNL:4DNFI522M5AD.chrX.15850000-15875000.chrX.16425000-16450000 CUI	GTEXEQTL:eQTL.chrX.15851190.C.T.b38.Whole.Blood
4DNL:4DNFI522M5AD.chrX.15850000-15875000.chrX.16425000-16450000 CUI	GTEXEQTL:eQTL.chrX.15851190.C.T.b38.Adrenal.Gland
4DNL:4DNFI522M5AD.chrX.15850000-15875000.chrX.16425000-16450000 CUI	GTEXEQTL:eQTL.chrX.15851190.C.T.b38.Esophagus.Mucosa
4DNL:4DNFI522M5AD.chrX.15850000-15875000.chrX.16425000-16450000 CUI	GTEXEQTL:eQTL.chrX.15851190.C.T.b38.Brain.Frontal.Cortex.BA9
4DNL:4DNFI522M5AD.chrX.15850000-15875000.chrX.16425000-16450000 CUI	GTEXEQTL:eQTL.chrX.15851190.C.T.b38.Brain.Spinal.cord.cervical.c-1
4DNL:4DNFI522M5AD.chrX.15850000-15875000.chrX.16425000-16450000 CUI	GTEXEQTL:eQTL.chrX.15851190.C.T.b38.Breast.Mammary.Tissue
4DNL:4DNFI522M5AD.chrX.15850000-15875000.chrX.16425000-16450000 CUI	GTEXEQTL:eQTL.chrX.15851190.C.T.b38.Ovary
4DNL:4DNFI522M5AD.chrX.15850000-15875000.chrX.16425000-16450000 CUI	GTEXEQTL:eQTL.chrX.15851190.C.T.b38.Lung
4DNL:4DNFI522M5AD.chrX.15850000-15875000.chrX.16425000-16450000 CUI	GTEXEQTL:eQTL.chrX.15851190.C.T.b38.Brain.Substantia.nigra
4DNL:4DNFI522M5AD.chrX.15850000-15875000.chrX.16425000-16450000 CUI	GTEXEQTL:eQTL.chrX.15851190.C.T.b38.Brain.Putamen.basal.ganglia
4DNL:4DNFI522M5AD.chrX.15850000-15875000.chrX.16425000-16450000 CUI	GTEXEQTL:eQTL.chrX.15851190.C.T.b38.Brain.Anterior.cingulate.cortex.BA24
4DNL:4DNFI522M5AD.chrX.15850000-15875000.chrX.16425000-16450000 CUI	GTEXEQTL:eQTL.chrX.15851190.C.T.b38.Cells.Cultured.fibroblasts
4DNL:4DNFI522M5AD.chrX.15850000-15875000.chrX.16425000-16450000 CUI	GTEXEQTL:eQTL.chrX.15851190.C.T.b38.Thyroid
4DNL:4DNFI522M5AD.chrX.15850000-15875000.chrX.16425000-16450000 CUI	GTEXEQTL:eQTL.chrX.15851190.C.T.b38.Pancreas
4DNL:4DNFI522M5AD.chrX.15850000-15875000.chrX.16425000-16450000 CUI	GTEXEQTL:eQTL.chrX.15862525.T.C.b38.Brain.Amygdala
4DNL:4DNFI522M5AD.chrX.15850000-15875000.chrX.16425000-16450000 CUI	GTEXEQTL:eQTL.chrX.15862525.T.C.b38.Stomach
4DNL:4DNFI522M5AD.chrX.15850000-15875000.chrX.16425000-16450000 CUI	GTEXEQTL:eQTL.chrX.15862525.T.C.b38.Skin.Sun.Exposed.Lower.leg
4DNL:4DNFI522M5AD.chrX.15850000-15875000.chrX.16425000-16450000 CUI	GTEXEQTL:eQTL.chrX.15862525.T.C.b38.Small.Intestine.Terminal.Ileum
4DNL:4DNFI522M5AD.chrX.15850000-15875000.chrX.16425000-16450000 CUI	GTEXEQTL:eQTL.chrX.15862525.T.C.b38.Liver
4DNL:4DNFI522M5AD.chrX.15850000-15875000.chrX.16425000-16450000 CUI	GTEXEQTL:eQTL.chrX.15862525.T.C.b38.Nerve.Tibial
4DNL:4DNFI522M5AD.chrX.15850000-15875000.chrX.16425000-16450000 CUI	GTEXEQTL:eQTL.chrX.15862525.T.C.b38.Artery.Tibial
4DNL:4DNFI522M5AD.chrX.15850000-15875000.chrX.16425000-16450000 CUI	GTEXEQTL:eQTL.chrX.15862525.T.C.b38.Heart.Atrial.Appendage
4DNL:4DNFI522M5AD.chrX.15850000-15875000.chrX.16425000-16450000 CUI	GTEXEQTL:eQTL.chrX.15862525.T.C.b38.Skin.Not.Sun.Exposed.Suprapubic
4DNL:4DNFI522M5AD.chrX.15850000-15875000.chrX.16425000-16450000 CUI	GTEXEQTL:eQTL.chrX.15862525.T.C.b38.Brain.Caudate.basal.ganglia
4DNL:4DNFI522M5AD.chrX.15850000-15875000.chrX.16425000-16450000 CUI	GTEXEQTL:eQTL.chrX.15862525.T.C.b38.Esophagus.Muscularis
4DNL:4DNFI522M5AD.chrX.15850000-15875000.chrX.16425000-16450000 CUI	GTEXEQTL:eQTL.chrX.15862525.T.C.b38.Brain.Nucleus.accumbens.basal.ganglia
4DNL:4DNFI522M5AD.chrX.15850000-15875000.chrX.16425000-16450000 CUI	GTEXEQTL:eQTL.chrX.15862525.T.C.b38.Prostate
4DNL:4DNFI522M5AD.chrX.15850000-15875000.chrX.16425000-16450000 CUI	GTEXEQTL:eQTL.chrX.15862525.T.C.b38.Artery.Aorta
4DNL:4DNFI522M5AD.chrX.15850000-15875000.chrX.16425000-16450000 CUI	GTEXEQTL:eQTL.chrX.15862525.T.C.b38.Colon.Transverse
4DNL:4DNFI522M5AD.chrX.15850000-15875000.chrX.16425000-16450000 CUI	GTEXEQTL:eQTL.chrX.15862525.T.C.b38.Adipose.Subcutaneous
4DNL:4DNFI522M5AD.chrX.15850000-15875000.chrX.16425000-16450000 CUI	GTEXEQTL:eQTL.chrX.15862525.T.C.b38.Vagina
4DNL:4DNFI522M5AD.chrX.15850000-15875000.chrX.16425000-16450000 CUI	GTEXEQTL:eQTL.chrX.15862525.T.C.b38.Brain.Hypothalamus
4DNL:4DNFI522M5AD.chrX.15850000-15875000.chrX.16425000-16450000 CUI	GTEXEQTL:eQTL.chrX.15862525.T.C.b38.Brain.Cortex
4DNL:4DNFI522M5AD.chrX.15850000-15875000.chrX.16425000-16450000 CUI	GTEXEQTL:eQTL.chrX.15862525.T.C.b38.Muscle.Skeletal
4DNL:4DNFI522M5AD.chrX.15850000-15875000.chrX.16425000-16450000 CUI	GTEXEQTL:eQTL.chrX.15862525.T.C.b38.Colon.Sigmoid
4DNL:4DNFI522M5AD.chrX.15850000-15875000.chrX.16425000-16450000 CUI	GTEXEQTL:eQTL.chrX.15862525.T.C.b38.Brain.Cerebellar.Hemisphere
4DNL:4DNFI522M5AD.chrX.15850000-15875000.chrX.16425000-16450000 CUI	GTEXEQTL:eQTL.chrX.15862525.T.C.b38.Adipose.Visceral.Omentum
4DNL:4DNFI522M5AD.chrX.15850000-15875000.chrX.16425000-16450000 CUI	GTEXEQTL:eQTL.chrX.15862525.T.C.b38.Brain.Hippocampus
4DNL:4DNFI522M5AD.chrX.15850000-15875000.chrX.16425000-16450000 CUI	GTEXEQTL:eQTL.chrX.15862525.T.C.b38.Pituitary
4DNL:4DNFI522M5AD.chrX.15850000-15875000.chrX.16425000-16450000 CUI	GTEXEQTL:eQTL.chrX.15862525.T.C.b38.Cells.EBV-transformed.lymphocytes
4DNL:4DNFI522M5AD.chrX.15850000-15875000.chrX.16425000-16450000 CUI	GTEXEQTL:eQTL.chrX.15862525.T.C.b38.Esophagus.Gastroesophageal.Junction
4DNL:4DNFI522M5AD.chrX.15850000-15875000.chrX.16425000-16450000 CUI	GTEXEQTL:eQTL.chrX.15862525.T.C.b38.Artery.Coronary
4DNL:4DNFI522M5AD.chrX.15850000-15875000.chrX.16425000-16450000 CUI	GTEXEQTL:eQTL.chrX.15862525.T.C.b38.Heart.Left.Ventricle
4DNL:4DNFI522M5AD.chrX.15850000-15875000.chrX.16425000-16450000 CUI	GTEXEQTL:eQTL.chrX.15862525.T.C.b38.Brain.Cerebellum
4DNL:4DNFI522M5AD.chrX.15850000-15875000.chrX.16425000-16450000 CUI	GTEXEQTL:eQTL.chrX.15862525.T.C.b38.Minor.Salivary.Gland
4DNL:4DNFI522M5AD.chrX.15850000-15875000.chrX.16425000-16450000 CUI	GTEXEQTL:eQTL.chrX.15862525.T.C.b38.Spleen
4DNL:4DNFI522M5AD.chrX.15850000-15875000.chrX.16425000-16450000 CUI	GTEXEQTL:eQTL.chrX.15862525.T.C.b38.Kidney.Cortex
4DNL:4DNFI522M5AD.chrX.15850000-15875000.chrX.16425000-16450000 CUI	GTEXEQTL:eQTL.chrX.15862525.T.C.b38.Testis
4DNL:4DNFI522M5AD.chrX.15850000-15875000.chrX.16425000-16450000 CUI	GTEXEQTL:eQTL.chrX.15862525.T.C.b38.Whole.Blood
4DNL:4DNFI522M5AD.chrX.15850000-15875000.chrX.16425000-16450000 CUI	GTEXEQTL:eQTL.chrX.15862525.T.C.b38.Adrenal.Gland
4DNL:4DNFI522M5AD.chrX.15850000-15875000.chrX.16425000-16450000 CUI	GTEXEQTL:eQTL.chrX.15862525.T.C.b38.Esophagus.Mucosa
4DNL:4DNFI522M5AD.chrX.15850000-15875000.chrX.16425000-16450000 CUI	GTEXEQTL:eQTL.chrX.15862525.T.C.b38.Brain.Frontal.Cortex.BA9
4DNL:4DNFI522M5AD.chrX.15850000-15875000.chrX.16425000-16450000 CUI	GTEXEQTL:eQTL.chrX.15862525.T.C.b38.Brain.Spinal.cord.cervical.c-1
4DNL:4DNFI522M5AD.chrX.15850000-15875000.chrX.16425000-16450000 CUI	GTEXEQTL:eQTL.chrX.15862525.T.C.b38.Uterus
4DNL:4DNFI522M5AD.chrX.15850000-15875000.chrX.16425000-16450000 CUI	GTEXEQTL:eQTL.chrX.15862525.T.C.b38.Breast.Mammary.Tissue
4DNL:4DNFI522M5AD.chrX.15850000-15875000.chrX.16425000-16450000 CUI	GTEXEQTL:eQTL.chrX.15862525.T.C.b38.Ovary
4DNL:4DNFI522M5AD.chrX.15850000-15875000.chrX.16425000-16450000 CUI	GTEXEQTL:eQTL.chrX.15862525.T.C.b38.Lung
4DNL:4DNFI522M5AD.chrX.15850000-15875000.chrX.16425000-16450000 CUI	GTEXEQTL:eQTL.chrX.15862525.T.C.b38.Brain.Substantia.nigra
4DNL:4DNFI522M5AD.chrX.15850000-15875000.chrX.16425000-16450000 CUI	GTEXEQTL:eQTL.chrX.15862525.T.C.b38.Brain.Putamen.basal.ganglia
4DNL:4DNFI522M5AD.chrX.15850000-15875000.chrX.16425000-16450000 CUI	GTEXEQTL:eQTL.chrX.15862525.T.C.b38.Brain.Anterior.cingulate.cortex.BA24
4DNL:4DNFI522M5AD.chrX.15850000-15875000.chrX.16425000-16450000 CUI	GTEXEQTL:eQTL.chrX.15862525.T.C.b38.Cells.Cultured.fibroblasts
4DNL:4DNFI522M5AD.chrX.15850000-15875000.chrX.16425000-16450000 CUI	GTEXEQTL:eQTL.chrX.15862525.T.C.b38.Thyroid
4DNL:4DNFI522M5AD.chrX.15850000-15875000.chrX.16425000-16450000 CUI	GTEXEQTL:eQTL.chrX.15862525.T.C.b38.Pancreas
4DNL:4DNFI522M5AD.chrX.15850000-15875000.chrX.16425000-16450000 CUI	GTEXEQTL:eQTL.chrX.15865992.A.G.b38.Brain.Amygdala
4DNL:4DNFI522M5AD.chrX.15850000-15875000.chrX.16425000-16450000 CUI	GTEXEQTL:eQTL.chrX.15865992.A.G.b38.Stomach
4DNL:4DNFI522M5AD.chrX.15850000-15875000.chrX.16425000-16450000 CUI	GTEXEQTL:eQTL.chrX.15865992.A.G.b38.Skin.Sun.Exposed.Lower.leg
4DNL:4DNFI522M5AD.chrX.15850000-15875000.chrX.16425000-16450000 CUI	GTEXEQTL:eQTL.chrX.15865992.A.G.b38.Small.Intestine.Terminal.Ileum
4DNL:4DNFI522M5AD.chrX.15850000-15875000.chrX.16425000-16450000 CUI	GTEXEQTL:eQTL.chrX.15865992.A.G.b38.Liver
4DNL:4DNFI522M5AD.chrX.15850000-15875000.chrX.16425000-16450000 CUI	GTEXEQTL:eQTL.chrX.15865992.A.G.b38.Nerve.Tibial
4DNL:4DNFI522M5AD.chrX.15850000-15875000.chrX.16425000-16450000 CUI	GTEXEQTL:eQTL.chrX.15865992.A.G.b38.Artery.Tibial
4DNL:4DNFI522M5AD.chrX.15850000-15875000.chrX.16425000-16450000 CUI	GTEXEQTL:eQTL.chrX.15865992.A.G.b38.Heart.Atrial.Appendage
4DNL:4DNFI522M5AD.chrX.15850000-15875000.chrX.16425000-16450000 CUI	GTEXEQTL:eQTL.chrX.15865992.A.G.b38.Skin.Not.Sun.Exposed.Suprapubic
4DNL:4DNFI522M5AD.chrX.15850000-15875000.chrX.16425000-16450000 CUI	GTEXEQTL:eQTL.chrX.15865992.A.G.b38.Brain.Caudate.basal.ganglia
4DNL:4DNFI522M5AD.chrX.15850000-15875000.chrX.16425000-16450000 CUI	GTEXEQTL:eQTL.chrX.15865992.A.G.b38.Esophagus.Muscularis
4DNL:4DNFI522M5AD.chrX.15850000-15875000.chrX.16425000-16450000 CUI	GTEXEQTL:eQTL.chrX.15865992.A.G.b38.Brain.Nucleus.accumbens.basal.ganglia
4DNL:4DNFI522M5AD.chrX.15850000-15875000.chrX.16425000-16450000 CUI	GTEXEQTL:eQTL.chrX.15865992.A.G.b38.Prostate
4DNL:4DNFI522M5AD.chrX.15850000-15875000.chrX.16425000-16450000 CUI	GTEXEQTL:eQTL.chrX.15865992.A.G.b38.Artery.Aorta
4DNL:4DNFI522M5AD.chrX.15850000-15875000.chrX.16425000-16450000 CUI	GTEXEQTL:eQTL.chrX.15865992.A.G.b38.Colon.Transverse
4DNL:4DNFI522M5AD.chrX.15850000-15875000.chrX.16425000-16450000 CUI	GTEXEQTL:eQTL.chrX.15865992.A.G.b38.Adipose.Subcutaneous
4DNL:4DNFI522M5AD.chrX.15850000-15875000.chrX.16425000-16450000 CUI	GTEXEQTL:eQTL.chrX.15865992.A.G.b38.Vagina
4DNL:4DNFI522M5AD.chrX.15850000-15875000.chrX.16425000-16450000 CUI	GTEXEQTL:eQTL.chrX.15865992.A.G.b38.Brain.Hypothalamus
4DNL:4DNFI522M5AD.chrX.15850000-15875000.chrX.16425000-16450000 CUI	GTEXEQTL:eQTL.chrX.15865992.A.G.b38.Brain.Cortex
4DNL:4DNFI522M5AD.chrX.15850000-15875000.chrX.16425000-16450000 CUI	GTEXEQTL:eQTL.chrX.15865992.A.G.b38.Muscle.Skeletal
4DNL:4DNFI522M5AD.chrX.15850000-15875000.chrX.16425000-16450000 CUI	GTEXEQTL:eQTL.chrX.15865992.A.G.b38.Colon.Sigmoid
4DNL:4DNFI522M5AD.chrX.15850000-15875000.chrX.16425000-16450000 CUI	GTEXEQTL:eQTL.chrX.15865992.A.G.b38.Brain.Cerebellar.Hemisphere
4DNL:4DNFI522M5AD.chrX.15850000-15875000.chrX.16425000-16450000 CUI	GTEXEQTL:eQTL.chrX.15865992.A.G.b38.Adipose.Visceral.Omentum
4DNL:4DNFI522M5AD.chrX.15850000-15875000.chrX.16425000-16450000 CUI	GTEXEQTL:eQTL.chrX.15865992.A.G.b38.Brain.Hippocampus
4DNL:4DNFI522M5AD.chrX.15850000-15875000.chrX.16425000-16450000 CUI	GTEXEQTL:eQTL.chrX.15865992.A.G.b38.Pituitary
4DNL:4DNFI522M5AD.chrX.15850000-15875000.chrX.16425000-16450000 CUI	GTEXEQTL:eQTL.chrX.15865992.A.G.b38.Cells.EBV-transformed.lymphocytes
4DNL:4DNFI522M5AD.chrX.15850000-15875000.chrX.16425000-16450000 CUI	GTEXEQTL:eQTL.chrX.15865992.A.G.b38.Esophagus.Gastroesophageal.Junction
4DNL:4DNFI522M5AD.chrX.15850000-15875000.chrX.16425000-16450000 CUI	GTEXEQTL:eQTL.chrX.15865992.A.G.b38.Artery.Coronary
4DNL:4DNFI522M5AD.chrX.15850000-15875000.chrX.16425000-16450000 CUI	GTEXEQTL:eQTL.chrX.15865992.A.G.b38.Heart.Left.Ventricle
4DNL:4DNFI522M5AD.chrX.15850000-15875000.chrX.16425000-16450000 CUI	GTEXEQTL:eQTL.chrX.15865992.A.G.b38.Brain.Cerebellum
4DNL:4DNFI522M5AD.chrX.15850000-15875000.chrX.16425000-16450000 CUI	GTEXEQTL:eQTL.chrX.15865992.A.G.b38.Minor.Salivary.Gland
4DNL:4DNFI522M5AD.chrX.15850000-15875000.chrX.16425000-16450000 CUI	GTEXEQTL:eQTL.chrX.15865992.A.G.b38.Spleen
4DNL:4DNFI522M5AD.chrX.15850000-15875000.chrX.16425000-16450000 CUI	GTEXEQTL:eQTL.chrX.15865992.A.G.b38.Kidney.Cortex
4DNL:4DNFI522M5AD.chrX.15850000-15875000.chrX.16425000-16450000 CUI	GTEXEQTL:eQTL.chrX.15865992.A.G.b38.Testis
4DNL:4DNFI522M5AD.chrX.15850000-15875000.chrX.16425000-16450000 CUI	GTEXEQTL:eQTL.chrX.15865992.A.G.b38.Whole.Blood
4DNL:4DNFI522M5AD.chrX.15850000-15875000.chrX.16425000-16450000 CUI	GTEXEQTL:eQTL.chrX.15865992.A.G.b38.Adrenal.Gland
4DNL:4DNFI522M5AD.chrX.15850000-15875000.chrX.16425000-16450000 CUI	GTEXEQTL:eQTL.chrX.15865992.A.G.b38.Esophagus.Mucosa
4DNL:4DNFI522M5AD.chrX.15850000-15875000.chrX.16425000-16450000 CUI	GTEXEQTL:eQTL.chrX.15865992.A.G.b38.Brain.Frontal.Cortex.BA9
4DNL:4DNFI522M5AD.chrX.15850000-15875000.chrX.16425000-16450000 CUI	GTEXEQTL:eQTL.chrX.15865992.A.G.b38.Brain.Spinal.cord.cervical.c-1
4DNL:4DNFI522M5AD.chrX.15850000-15875000.chrX.16425000-16450000 CUI	GTEXEQTL:eQTL.chrX.15865992.A.G.b38.Uterus
4DNL:4DNFI522M5AD.chrX.15850000-15875000.chrX.16425000-16450000 CUI	GTEXEQTL:eQTL.chrX.15865992.A.G.b38.Breast.Mammary.Tissue
4DNL:4DNFI522M5AD.chrX.15850000-15875000.chrX.16425000-16450000 CUI	GTEXEQTL:eQTL.chrX.15865992.A.G.b38.Ovary
4DNL:4DNFI522M5AD.chrX.15850000-15875000.chrX.16425000-16450000 CUI	GTEXEQTL:eQTL.chrX.15865992.A.G.b38.Lung
4DNL:4DNFI522M5AD.chrX.15850000-15875000.chrX.16425000-16450000 CUI	GTEXEQTL:eQTL.chrX.15865992.A.G.b38.Brain.Substantia.nigra
4DNL:4DNFI522M5AD.chrX.15850000-15875000.chrX.16425000-16450000 CUI	GTEXEQTL:eQTL.chrX.15865992.A.G.b38.Brain.Putamen.basal.ganglia
4DNL:4DNFI522M5AD.chrX.15850000-15875000.chrX.16425000-16450000 CUI	GTEXEQTL:eQTL.chrX.15865992.A.G.b38.Brain.Anterior.cingulate.cortex.BA24
4DNL:4DNFI522M5AD.chrX.15850000-15875000.chrX.16425000-16450000 CUI	GTEXEQTL:eQTL.chrX.15865992.A.G.b38.Cells.Cultured.fibroblasts
4DNL:4DNFI522M5AD.chrX.15850000-15875000.chrX.16425000-16450000 CUI	GTEXEQTL:eQTL.chrX.15865992.A.G.b38.Thyroid
4DNL:4DNFI522M5AD.chrX.15850000-15875000.chrX.16425000-16450000 CUI	GTEXEQTL:eQTL.chrX.15865992.A.G.b38.Pancreas
4DNL:4DNFI522M5AD.chrX.15850000-15875000.chrX.16425000-16450000 CUI	GTEXEQTL:eQTL.chrX.15875875.C.G.b38.Brain.Amygdala
4DNL:4DNFI522M5AD.chrX.15850000-15875000.chrX.16425000-16450000 CUI	GTEXEQTL:eQTL.chrX.15875875.C.G.b38.Stomach
4DNL:4DNFI522M5AD.chrX.15850000-15875000.chrX.16425000-16450000 CUI	GTEXEQTL:eQTL.chrX.15875875.C.G.b38.Skin.Sun.Exposed.Lower.leg
4DNL:4DNFI522M5AD.chrX.15850000-15875000.chrX.16425000-16450000 CUI	GTEXEQTL:eQTL.chrX.15875875.C.G.b38.Small.Intestine.Terminal.Ileum
4DNL:4DNFI522M5AD.chrX.15850000-15875000.chrX.16425000-16450000 CUI	GTEXEQTL:eQTL.chrX.15875875.C.G.b38.Liver
4DNL:4DNFI522M5AD.chrX.15850000-15875000.chrX.16425000-16450000 CUI	GTEXEQTL:eQTL.chrX.15875875.C.G.b38.Nerve.Tibial
4DNL:4DNFI522M5AD.chrX.15850000-15875000.chrX.16425000-16450000 CUI	GTEXEQTL:eQTL.chrX.15875875.C.G.b38.Artery.Tibial
4DNL:4DNFI522M5AD.chrX.15850000-15875000.chrX.16425000-16450000 CUI	GTEXEQTL:eQTL.chrX.15875875.C.G.b38.Heart.Atrial.Appendage
4DNL:4DNFI522M5AD.chrX.15850000-15875000.chrX.16425000-16450000 CUI	GTEXEQTL:eQTL.chrX.15875875.C.G.b38.Skin.Not.Sun.Exposed.Suprapubic
4DNL:4DNFI522M5AD.chrX.15850000-15875000.chrX.16425000-16450000 CUI	GTEXEQTL:eQTL.chrX.15875875.C.G.b38.Brain.Caudate.basal.ganglia
4DNL:4DNFI522M5AD.chrX.15850000-15875000.chrX.16425000-16450000 CUI	GTEXEQTL:eQTL.chrX.15875875.C.G.b38.Esophagus.Muscularis
4DNL:4DNFI522M5AD.chrX.15850000-15875000.chrX.16425000-16450000 CUI	GTEXEQTL:eQTL.chrX.15875875.C.G.b38.Brain.Nucleus.accumbens.basal.ganglia
4DNL:4DNFI522M5AD.chrX.15850000-15875000.chrX.16425000-16450000 CUI	GTEXEQTL:eQTL.chrX.15875875.C.G.b38.Prostate
4DNL:4DNFI522M5AD.chrX.15850000-15875000.chrX.16425000-16450000 CUI	GTEXEQTL:eQTL.chrX.15875875.C.G.b38.Artery.Aorta
4DNL:4DNFI522M5AD.chrX.15850000-15875000.chrX.16425000-16450000 CUI	GTEXEQTL:eQTL.chrX.15875875.C.G.b38.Colon.Transverse
4DNL:4DNFI522M5AD.chrX.15850000-15875000.chrX.16425000-16450000 CUI	GTEXEQTL:eQTL.chrX.15875875.C.G.b38.Adipose.Subcutaneous
4DNL:4DNFI522M5AD.chrX.15850000-15875000.chrX.16425000-16450000 CUI	GTEXEQTL:eQTL.chrX.15875875.C.G.b38.Vagina
4DNL:4DNFI522M5AD.chrX.15850000-15875000.chrX.16425000-16450000 CUI	GTEXEQTL:eQTL.chrX.15875875.C.G.b38.Brain.Hypothalamus
4DNL:4DNFI522M5AD.chrX.15850000-15875000.chrX.16425000-16450000 CUI	GTEXEQTL:eQTL.chrX.15875875.C.G.b38.Brain.Cortex
4DNL:4DNFI522M5AD.chrX.15850000-15875000.chrX.16425000-16450000 CUI	GTEXEQTL:eQTL.chrX.15875875.C.G.b38.Muscle.Skeletal
4DNL:4DNFI522M5AD.chrX.15850000-15875000.chrX.16425000-16450000 CUI	GTEXEQTL:eQTL.chrX.15875875.C.G.b38.Colon.Sigmoid
4DNL:4DNFI522M5AD.chrX.15850000-15875000.chrX.16425000-16450000 CUI	GTEXEQTL:eQTL.chrX.15875875.C.G.b38.Brain.Cerebellar.Hemisphere
4DNL:4DNFI522M5AD.chrX.15850000-15875000.chrX.16425000-16450000 CUI	GTEXEQTL:eQTL.chrX.15875875.C.G.b38.Adipose.Visceral.Omentum
4DNL:4DNFI522M5AD.chrX.15850000-15875000.chrX.16425000-16450000 CUI	GTEXEQTL:eQTL.chrX.15875875.C.G.b38.Brain.Hippocampus
4DNL:4DNFI522M5AD.chrX.15850000-15875000.chrX.16425000-16450000 CUI	GTEXEQTL:eQTL.chrX.15875875.C.G.b38.Pituitary
4DNL:4DNFI522M5AD.chrX.15850000-15875000.chrX.16425000-16450000 CUI	GTEXEQTL:eQTL.chrX.15875875.C.G.b38.Cells.EBV-transformed.lymphocytes
4DNL:4DNFI522M5AD.chrX.15850000-15875000.chrX.16425000-16450000 CUI	GTEXEQTL:eQTL.chrX.15875875.C.G.b38.Esophagus.Gastroesophageal.Junction
4DNL:4DNFI522M5AD.chrX.15850000-15875000.chrX.16425000-16450000 CUI	GTEXEQTL:eQTL.chrX.15875875.C.G.b38.Artery.Coronary
4DNL:4DNFI522M5AD.chrX.15850000-15875000.chrX.16425000-16450000 CUI	GTEXEQTL:eQTL.chrX.15875875.C.G.b38.Heart.Left.Ventricle
4DNL:4DNFI522M5AD.chrX.15850000-15875000.chrX.16425000-16450000 CUI	GTEXEQTL:eQTL.chrX.15875875.C.G.b38.Brain.Cerebellum
4DNL:4DNFI522M5AD.chrX.15850000-15875000.chrX.16425000-16450000 CUI	GTEXEQTL:eQTL.chrX.15875875.C.G.b38.Minor.Salivary.Gland
4DNL:4DNFI522M5AD.chrX.15850000-15875000.chrX.16425000-16450000 CUI	GTEXEQTL:eQTL.chrX.15875875.C.G.b38.Spleen
4DNL:4DNFI522M5AD.chrX.15850000-15875000.chrX.16425000-16450000 CUI	GTEXEQTL:eQTL.chrX.15875875.C.G.b38.Kidney.Cortex
4DNL:4DNFI522M5AD.chrX.15850000-15875000.chrX.16425000-16450000 CUI	GTEXEQTL:eQTL.chrX.15875875.C.G.b38.Testis
4DNL:4DNFI522M5AD.chrX.15850000-15875000.chrX.16425000-16450000 CUI	GTEXEQTL:eQTL.chrX.15875875.C.G.b38.Whole.Blood
4DNL:4DNFI522M5AD.chrX.15850000-15875000.chrX.16425000-16450000 CUI	GTEXEQTL:eQTL.chrX.15875875.C.G.b38.Adrenal.Gland
4DNL:4DNFI522M5AD.chrX.15850000-15875000.chrX.16425000-16450000 CUI	GTEXEQTL:eQTL.chrX.15875875.C.G.b38.Esophagus.Mucosa
4DNL:4DNFI522M5AD.chrX.15850000-15875000.chrX.16425000-16450000 CUI	GTEXEQTL:eQTL.chrX.15875875.C.G.b38.Brain.Frontal.Cortex.BA9
4DNL:4DNFI522M5AD.chrX.15850000-15875000.chrX.16425000-16450000 CUI	GTEXEQTL:eQTL.chrX.15875875.C.G.b38.Brain.Spinal.cord.cervical.c-1
4DNL:4DNFI522M5AD.chrX.15850000-15875000.chrX.16425000-16450000 CUI	GTEXEQTL:eQTL.chrX.15875875.C.G.b38.Uterus
4DNL:4DNFI522M5AD.chrX.15850000-15875000.chrX.16425000-16450000 CUI	GTEXEQTL:eQTL.chrX.15875875.C.G.b38.Breast.Mammary.Tissue
4DNL:4DNFI522M5AD.chrX.15850000-15875000.chrX.16425000-16450000 CUI	GTEXEQTL:eQTL.chrX.15875875.C.G.b38.Ovary
4DNL:4DNFI522M5AD.chrX.15850000-15875000.chrX.16425000-16450000 CUI	GTEXEQTL:eQTL.chrX.15875875.C.G.b38.Lung
4DNL:4DNFI522M5AD.chrX.15850000-15875000.chrX.16425000-16450000 CUI	GTEXEQTL:eQTL.chrX.15875875.C.G.b38.Brain.Substantia.nigra
4DNL:4DNFI522M5AD.chrX.15850000-15875000.chrX.16425000-16450000 CUI	GTEXEQTL:eQTL.chrX.15875875.C.G.b38.Brain.Putamen.basal.ganglia
4DNL:4DNFI522M5AD.chrX.15850000-15875000.chrX.16425000-16450000 CUI	GTEXEQTL:eQTL.chrX.15875875.C.G.b38.Brain.Anterior.cingulate.cortex.BA24
4DNL:4DNFI522M5AD.chrX.15850000-15875000.chrX.16425000-16450000 CUI	GTEXEQTL:eQTL.chrX.15875875.C.G.b38.Cells.Cultured.fibroblasts
4DNL:4DNFI522M5AD.chrX.15850000-15875000.chrX.16425000-16450000 CUI	GTEXEQTL:eQTL.chrX.15875875.C.G.b38.Thyroid
4DNL:4DNFI522M5AD.chrX.15850000-15875000.chrX.16425000-16450000 CUI	GTEXEQTL:eQTL.chrX.15875875.C.G.b38.Pancreas
4DNL:4DNFI522M5AD.chrX.15850000-15875000.chrX.16425000-16450000 CUI	GTEXEQTL:eQTL.chrX.15882205.A.G.b38.Brain.Amygdala
4DNL:4DNFI522M5AD.chrX.15850000-15875000.chrX.16425000-16450000 CUI	GTEXEQTL:eQTL.chrX.15882205.A.G.b38.Stomach
4DNL:4DNFI522M5AD.chrX.15850000-15875000.chrX.16425000-16450000 CUI	GTEXEQTL:eQTL.chrX.15882205.A.G.b38.Skin.Sun.Exposed.Lower.leg
4DNL:4DNFI522M5AD.chrX.15850000-15875000.chrX.16425000-16450000 CUI	GTEXEQTL:eQTL.chrX.15882205.A.G.b38.Small.Intestine.Terminal.Ileum
4DNL:4DNFI522M5AD.chrX.15850000-15875000.chrX.16425000-16450000 CUI	GTEXEQTL:eQTL.chrX.15882205.A.G.b38.Liver
4DNL:4DNFI522M5AD.chrX.15850000-15875000.chrX.16425000-16450000 CUI	GTEXEQTL:eQTL.chrX.15882205.A.G.b38.Nerve.Tibial
4DNL:4DNFI522M5AD.chrX.15850000-15875000.chrX.16425000-16450000 CUI	GTEXEQTL:eQTL.chrX.15882205.A.G.b38.Artery.Tibial
4DNL:4DNFI522M5AD.chrX.15850000-15875000.chrX.16425000-16450000 CUI	GTEXEQTL:eQTL.chrX.15882205.A.G.b38.Heart.Atrial.Appendage
4DNL:4DNFI522M5AD.chrX.15850000-15875000.chrX.16425000-16450000 CUI	GTEXEQTL:eQTL.chrX.15882205.A.G.b38.Skin.Not.Sun.Exposed.Suprapubic
4DNL:4DNFI522M5AD.chrX.15850000-15875000.chrX.16425000-16450000 CUI	GTEXEQTL:eQTL.chrX.15882205.A.G.b38.Brain.Caudate.basal.ganglia
4DNL:4DNFI522M5AD.chrX.15850000-15875000.chrX.16425000-16450000 CUI	GTEXEQTL:eQTL.chrX.15882205.A.G.b38.Esophagus.Muscularis
4DNL:4DNFI522M5AD.chrX.15850000-15875000.chrX.16425000-16450000 CUI	GTEXEQTL:eQTL.chrX.15882205.A.G.b38.Brain.Nucleus.accumbens.basal.ganglia
4DNL:4DNFI522M5AD.chrX.15850000-15875000.chrX.16425000-16450000 CUI	GTEXEQTL:eQTL.chrX.15882205.A.G.b38.Prostate
4DNL:4DNFI522M5AD.chrX.15850000-15875000.chrX.16425000-16450000 CUI	GTEXEQTL:eQTL.chrX.15882205.A.G.b38.Artery.Aorta
4DNL:4DNFI522M5AD.chrX.15850000-15875000.chrX.16425000-16450000 CUI	GTEXEQTL:eQTL.chrX.15882205.A.G.b38.Colon.Transverse
4DNL:4DNFI522M5AD.chrX.15850000-15875000.chrX.16425000-16450000 CUI	GTEXEQTL:eQTL.chrX.15882205.A.G.b38.Adipose.Subcutaneous
4DNL:4DNFI522M5AD.chrX.15850000-15875000.chrX.16425000-16450000 CUI	GTEXEQTL:eQTL.chrX.15882205.A.G.b38.Vagina
4DNL:4DNFI522M5AD.chrX.15850000-15875000.chrX.16425000-16450000 CUI	GTEXEQTL:eQTL.chrX.15882205.A.G.b38.Brain.Hypothalamus
4DNL:4DNFI522M5AD.chrX.15850000-15875000.chrX.16425000-16450000 CUI	GTEXEQTL:eQTL.chrX.15882205.A.G.b38.Brain.Cortex
4DNL:4DNFI522M5AD.chrX.15850000-15875000.chrX.16425000-16450000 CUI	GTEXEQTL:eQTL.chrX.15882205.A.G.b38.Muscle.Skeletal
4DNL:4DNFI522M5AD.chrX.15850000-15875000.chrX.16425000-16450000 CUI	GTEXEQTL:eQTL.chrX.15882205.A.G.b38.Colon.Sigmoid
4DNL:4DNFI522M5AD.chrX.15850000-15875000.chrX.16425000-16450000 CUI	GTEXEQTL:eQTL.chrX.15882205.A.G.b38.Brain.Cerebellar.Hemisphere
4DNL:4DNFI522M5AD.chrX.15850000-15875000.chrX.16425000-16450000 CUI	GTEXEQTL:eQTL.chrX.15882205.A.G.b38.Adipose.Visceral.Omentum
4DNL:4DNFI522M5AD.chrX.15850000-15875000.chrX.16425000-16450000 CUI	GTEXEQTL:eQTL.chrX.15882205.A.G.b38.Brain.Hippocampus
4DNL:4DNFI522M5AD.chrX.15850000-15875000.chrX.16425000-16450000 CUI	GTEXEQTL:eQTL.chrX.15882205.A.G.b38.Pituitary
4DNL:4DNFI522M5AD.chrX.15850000-15875000.chrX.16425000-16450000 CUI	GTEXEQTL:eQTL.chrX.15882205.A.G.b38.Cells.EBV-transformed.lymphocytes
4DNL:4DNFI522M5AD.chrX.15850000-15875000.chrX.16425000-16450000 CUI	GTEXEQTL:eQTL.chrX.15882205.A.G.b38.Esophagus.Gastroesophageal.Junction
4DNL:4DNFI522M5AD.chrX.15850000-15875000.chrX.16425000-16450000 CUI	GTEXEQTL:eQTL.chrX.15882205.A.G.b38.Artery.Coronary
4DNL:4DNFI522M5AD.chrX.15850000-15875000.chrX.16425000-16450000 CUI	GTEXEQTL:eQTL.chrX.15882205.A.G.b38.Heart.Left.Ventricle
4DNL:4DNFI522M5AD.chrX.15850000-15875000.chrX.16425000-16450000 CUI	GTEXEQTL:eQTL.chrX.15882205.A.G.b38.Brain.Cerebellum
4DNL:4DNFI522M5AD.chrX.15850000-15875000.chrX.16425000-16450000 CUI	GTEXEQTL:eQTL.chrX.15882205.A.G.b38.Minor.Salivary.Gland
4DNL:4DNFI522M5AD.chrX.15850000-15875000.chrX.16425000-16450000 CUI	GTEXEQTL:eQTL.chrX.15882205.A.G.b38.Spleen
4DNL:4DNFI522M5AD.chrX.15850000-15875000.chrX.16425000-16450000 CUI	GTEXEQTL:eQTL.chrX.15882205.A.G.b38.Kidney.Cortex
4DNL:4DNFI522M5AD.chrX.15850000-15875000.chrX.16425000-16450000 CUI	GTEXEQTL:eQTL.chrX.15882205.A.G.b38.Testis
4DNL:4DNFI522M5AD.chrX.15850000-15875000.chrX.16425000-16450000 CUI	GTEXEQTL:eQTL.chrX.15882205.A.G.b38.Whole.Blood
4DNL:4DNFI522M5AD.chrX.15850000-15875000.chrX.16425000-16450000 CUI	GTEXEQTL:eQTL.chrX.15882205.A.G.b38.Adrenal.Gland
4DNL:4DNFI522M5AD.chrX.15850000-15875000.chrX.16425000-16450000 CUI	GTEXEQTL:eQTL.chrX.15882205.A.G.b38.Esophagus.Mucosa
4DNL:4DNFI522M5AD.chrX.15850000-15875000.chrX.16425000-16450000 CUI	GTEXEQTL:eQTL.chrX.15882205.A.G.b38.Brain.Frontal.Cortex.BA9
4DNL:4DNFI522M5AD.chrX.15850000-15875000.chrX.16425000-16450000 CUI	GTEXEQTL:eQTL.chrX.15882205.A.G.b38.Brain.Spinal.cord.cervical.c-1
4DNL:4DNFI522M5AD.chrX.15850000-15875000.chrX.16425000-16450000 CUI	GTEXEQTL:eQTL.chrX.15882205.A.G.b38.Uterus
4DNL:4DNFI522M5AD.chrX.15850000-15875000.chrX.16425000-16450000 CUI	GTEXEQTL:eQTL.chrX.15882205.A.G.b38.Breast.Mammary.Tissue
4DNL:4DNFI522M5AD.chrX.15850000-15875000.chrX.16425000-16450000 CUI	GTEXEQTL:eQTL.chrX.15882205.A.G.b38.Ovary
4DNL:4DNFI522M5AD.chrX.15850000-15875000.chrX.16425000-16450000 CUI	GTEXEQTL:eQTL.chrX.15882205.A.G.b38.Lung
4DNL:4DNFI522M5AD.chrX.15850000-15875000.chrX.16425000-16450000 CUI	GTEXEQTL:eQTL.chrX.15882205.A.G.b38.Brain.Substantia.nigra
4DNL:4DNFI522M5AD.chrX.15850000-15875000.chrX.16425000-16450000 CUI	GTEXEQTL:eQTL.chrX.15882205.A.G.b38.Brain.Putamen.basal.ganglia
4DNL:4DNFI522M5AD.chrX.15850000-15875000.chrX.16425000-16450000 CUI	GTEXEQTL:eQTL.chrX.15882205.A.G.b38.Brain.Anterior.cingulate.cortex.BA24
4DNL:4DNFI522M5AD.chrX.15850000-15875000.chrX.16425000-16450000 CUI	GTEXEQTL:eQTL.chrX.15882205.A.G.b38.Cells.Cultured.fibroblasts
4DNL:4DNFI522M5AD.chrX.15850000-15875000.chrX.16425000-16450000 CUI	GTEXEQTL:eQTL.chrX.15882205.A.G.b38.Thyroid
4DNL:4DNFI522M5AD.chrX.15850000-15875000.chrX.16425000-16450000 CUI	GTEXEQTL:eQTL.chrX.15882205.A.G.b38.Pancreas
4DNL:4DNFI522M5AD.chrX.15850000-15875000.chrX.16425000-16450000 CUI	GTEXEQTL:eQTL.chrX.15887104.T.A.b38.Brain.Amygdala
4DNL:4DNFI522M5AD.chrX.15850000-15875000.chrX.16425000-16450000 CUI	GTEXEQTL:eQTL.chrX.15887102.T.TCAG.b38.Brain.Amygdala
4DNL:4DNFI522M5AD.chrX.15850000-15875000.chrX.16425000-16450000 CUI	GTEXEQTL:eQTL.chrX.15887104.T.A.b38.Stomach
4DNL:4DNFI522M5AD.chrX.15850000-15875000.chrX.16425000-16450000 CUI	GTEXEQTL:eQTL.chrX.15887102.T.TCAG.b38.Stomach
4DNL:4DNFI522M5AD.chrX.15850000-15875000.chrX.16425000-16450000 CUI	GTEXEQTL:eQTL.chrX.15887104.T.A.b38.Skin.Sun.Exposed.Lower.leg
4DNL:4DNFI522M5AD.chrX.15850000-15875000.chrX.16425000-16450000 CUI	GTEXEQTL:eQTL.chrX.15887102.T.TCAG.b38.Skin.Sun.Exposed.Lower.leg
4DNL:4DNFI522M5AD.chrX.15850000-15875000.chrX.16425000-16450000 CUI	GTEXEQTL:eQTL.chrX.15887104.T.A.b38.Small.Intestine.Terminal.Ileum
4DNL:4DNFI522M5AD.chrX.15850000-15875000.chrX.16425000-16450000 CUI	GTEXEQTL:eQTL.chrX.15887102.T.TCAG.b38.Small.Intestine.Terminal.Ileum
4DNL:4DNFI522M5AD.chrX.15850000-15875000.chrX.16425000-16450000 CUI	GTEXEQTL:eQTL.chrX.15887104.T.A.b38.Liver
4DNL:4DNFI522M5AD.chrX.15850000-15875000.chrX.16425000-16450000 CUI	GTEXEQTL:eQTL.chrX.15887102.T.TCAG.b38.Liver
4DNL:4DNFI522M5AD.chrX.15850000-15875000.chrX.16425000-16450000 CUI	GTEXEQTL:eQTL.chrX.15887104.T.A.b38.Nerve.Tibial
4DNL:4DNFI522M5AD.chrX.15850000-15875000.chrX.16425000-16450000 CUI	GTEXEQTL:eQTL.chrX.15887102.T.TCAG.b38.Nerve.Tibial
4DNL:4DNFI522M5AD.chrX.15850000-15875000.chrX.16425000-16450000 CUI	GTEXEQTL:eQTL.chrX.15887104.T.A.b38.Artery.Tibial
4DNL:4DNFI522M5AD.chrX.15850000-15875000.chrX.16425000-16450000 CUI	GTEXEQTL:eQTL.chrX.15887102.T.TCAG.b38.Artery.Tibial
4DNL:4DNFI522M5AD.chrX.15850000-15875000.chrX.16425000-16450000 CUI	GTEXEQTL:eQTL.chrX.15887104.T.A.b38.Heart.Atrial.Appendage
4DNL:4DNFI522M5AD.chrX.15850000-15875000.chrX.16425000-16450000 CUI	GTEXEQTL:eQTL.chrX.15887102.T.TCAG.b38.Heart.Atrial.Appendage
4DNL:4DNFI522M5AD.chrX.15850000-15875000.chrX.16425000-16450000 CUI	GTEXEQTL:eQTL.chrX.15887104.T.A.b38.Skin.Not.Sun.Exposed.Suprapubic
4DNL:4DNFI522M5AD.chrX.15850000-15875000.chrX.16425000-16450000 CUI	GTEXEQTL:eQTL.chrX.15887102.T.TCAG.b38.Skin.Not.Sun.Exposed.Suprapubic
4DNL:4DNFI522M5AD.chrX.15850000-15875000.chrX.16425000-16450000 CUI	GTEXEQTL:eQTL.chrX.15887104.T.A.b38.Brain.Caudate.basal.ganglia
4DNL:4DNFI522M5AD.chrX.15850000-15875000.chrX.16425000-16450000 CUI	GTEXEQTL:eQTL.chrX.15887102.T.TCAG.b38.Brain.Caudate.basal.ganglia
4DNL:4DNFI522M5AD.chrX.15850000-15875000.chrX.16425000-16450000 CUI	GTEXEQTL:eQTL.chrX.15887104.T.A.b38.Esophagus.Muscularis
4DNL:4DNFI522M5AD.chrX.15850000-15875000.chrX.16425000-16450000 CUI	GTEXEQTL:eQTL.chrX.15887102.T.TCAG.b38.Esophagus.Muscularis
4DNL:4DNFI522M5AD.chrX.15850000-15875000.chrX.16425000-16450000 CUI	GTEXEQTL:eQTL.chrX.15887104.T.A.b38.Brain.Nucleus.accumbens.basal.ganglia
4DNL:4DNFI522M5AD.chrX.15850000-15875000.chrX.16425000-16450000 CUI	GTEXEQTL:eQTL.chrX.15887102.T.TCAG.b38.Brain.Nucleus.accumbens.basal.ganglia
4DNL:4DNFI522M5AD.chrX.15850000-15875000.chrX.16425000-16450000 CUI	GTEXEQTL:eQTL.chrX.15887104.T.A.b38.Prostate
4DNL:4DNFI522M5AD.chrX.15850000-15875000.chrX.16425000-16450000 CUI	GTEXEQTL:eQTL.chrX.15887102.T.TCAG.b38.Prostate
4DNL:4DNFI522M5AD.chrX.15850000-15875000.chrX.16425000-16450000 CUI	GTEXEQTL:eQTL.chrX.15887104.T.A.b38.Artery.Aorta
4DNL:4DNFI522M5AD.chrX.15850000-15875000.chrX.16425000-16450000 CUI	GTEXEQTL:eQTL.chrX.15887102.T.TCAG.b38.Artery.Aorta
4DNL:4DNFI522M5AD.chrX.15850000-15875000.chrX.16425000-16450000 CUI	GTEXEQTL:eQTL.chrX.15887104.T.A.b38.Colon.Transverse
4DNL:4DNFI522M5AD.chrX.15850000-15875000.chrX.16425000-16450000 CUI	GTEXEQTL:eQTL.chrX.15887102.T.TCAG.b38.Colon.Transverse
4DNL:4DNFI522M5AD.chrX.15850000-15875000.chrX.16425000-16450000 CUI	GTEXEQTL:eQTL.chrX.15887104.T.A.b38.Adipose.Subcutaneous
4DNL:4DNFI522M5AD.chrX.15850000-15875000.chrX.16425000-16450000 CUI	GTEXEQTL:eQTL.chrX.15887102.T.TCAG.b38.Adipose.Subcutaneous
4DNL:4DNFI522M5AD.chrX.15850000-15875000.chrX.16425000-16450000 CUI	GTEXEQTL:eQTL.chrX.15887104.T.A.b38.Vagina
4DNL:4DNFI522M5AD.chrX.15850000-15875000.chrX.16425000-16450000 CUI	GTEXEQTL:eQTL.chrX.15887102.T.TCAG.b38.Vagina
4DNL:4DNFI522M5AD.chrX.15850000-15875000.chrX.16425000-16450000 CUI	GTEXEQTL:eQTL.chrX.15887104.T.A.b38.Brain.Hypothalamus
4DNL:4DNFI522M5AD.chrX.15850000-15875000.chrX.16425000-16450000 CUI	GTEXEQTL:eQTL.chrX.15887102.T.TCAG.b38.Brain.Hypothalamus
4DNL:4DNFI522M5AD.chrX.15850000-15875000.chrX.16425000-16450000 CUI	GTEXEQTL:eQTL.chrX.15887104.T.A.b38.Brain.Cortex
4DNL:4DNFI522M5AD.chrX.15850000-15875000.chrX.16425000-16450000 CUI	GTEXEQTL:eQTL.chrX.15887102.T.TCAG.b38.Brain.Cortex
4DNL:4DNFI522M5AD.chrX.15850000-15875000.chrX.16425000-16450000 CUI	GTEXEQTL:eQTL.chrX.15887104.T.A.b38.Muscle.Skeletal
4DNL:4DNFI522M5AD.chrX.15850000-15875000.chrX.16425000-16450000 CUI	GTEXEQTL:eQTL.chrX.15887102.T.TCAG.b38.Muscle.Skeletal
4DNL:4DNFI522M5AD.chrX.15850000-15875000.chrX.16425000-16450000 CUI	GTEXEQTL:eQTL.chrX.15887104.T.A.b38.Colon.Sigmoid
4DNL:4DNFI522M5AD.chrX.15850000-15875000.chrX.16425000-16450000 CUI	GTEXEQTL:eQTL.chrX.15887102.T.TCAG.b38.Colon.Sigmoid
4DNL:4DNFI522M5AD.chrX.15850000-15875000.chrX.16425000-16450000 CUI	GTEXEQTL:eQTL.chrX.15887104.T.A.b38.Brain.Cerebellar.Hemisphere
4DNL:4DNFI522M5AD.chrX.15850000-15875000.chrX.16425000-16450000 CUI	GTEXEQTL:eQTL.chrX.15887102.T.TCAG.b38.Brain.Cerebellar.Hemisphere
4DNL:4DNFI522M5AD.chrX.15850000-15875000.chrX.16425000-16450000 CUI	GTEXEQTL:eQTL.chrX.15887104.T.A.b38.Adipose.Visceral.Omentum
4DNL:4DNFI522M5AD.chrX.15850000-15875000.chrX.16425000-16450000 CUI	GTEXEQTL:eQTL.chrX.15887102.T.TCAG.b38.Adipose.Visceral.Omentum
4DNL:4DNFI522M5AD.chrX.15850000-15875000.chrX.16425000-16450000 CUI	GTEXEQTL:eQTL.chrX.15887104.T.A.b38.Brain.Hippocampus
4DNL:4DNFI522M5AD.chrX.15850000-15875000.chrX.16425000-16450000 CUI	GTEXEQTL:eQTL.chrX.15887102.T.TCAG.b38.Brain.Hippocampus
4DNL:4DNFI522M5AD.chrX.15850000-15875000.chrX.16425000-16450000 CUI	GTEXEQTL:eQTL.chrX.15887104.T.A.b38.Pituitary
4DNL:4DNFI522M5AD.chrX.15850000-15875000.chrX.16425000-16450000 CUI	GTEXEQTL:eQTL.chrX.15887102.T.TCAG.b38.Pituitary
4DNL:4DNFI522M5AD.chrX.15850000-15875000.chrX.16425000-16450000 CUI	GTEXEQTL:eQTL.chrX.15887104.T.A.b38.Cells.EBV-transformed.lymphocytes
4DNL:4DNFI522M5AD.chrX.15850000-15875000.chrX.16425000-16450000 CUI	GTEXEQTL:eQTL.chrX.15887102.T.TCAG.b38.Cells.EBV-transformed.lymphocytes
4DNL:4DNFI522M5AD.chrX.15850000-15875000.chrX.16425000-16450000 CUI	GTEXEQTL:eQTL.chrX.15887104.T.A.b38.Esophagus.Gastroesophageal.Junction
4DNL:4DNFI522M5AD.chrX.15850000-15875000.chrX.16425000-16450000 CUI	GTEXEQTL:eQTL.chrX.15887102.T.TCAG.b38.Esophagus.Gastroesophageal.Junction
4DNL:4DNFI522M5AD.chrX.15850000-15875000.chrX.16425000-16450000 CUI	GTEXEQTL:eQTL.chrX.15887104.T.A.b38.Artery.Coronary
4DNL:4DNFI522M5AD.chrX.15850000-15875000.chrX.16425000-16450000 CUI	GTEXEQTL:eQTL.chrX.15887102.T.TCAG.b38.Artery.Coronary
4DNL:4DNFI522M5AD.chrX.15850000-15875000.chrX.16425000-16450000 CUI	GTEXEQTL:eQTL.chrX.15887104.T.A.b38.Heart.Left.Ventricle
4DNL:4DNFI522M5AD.chrX.15850000-15875000.chrX.16425000-16450000 CUI	GTEXEQTL:eQTL.chrX.15887102.T.TCAG.b38.Heart.Left.Ventricle
4DNL:4DNFI522M5AD.chrX.15850000-15875000.chrX.16425000-16450000 CUI	GTEXEQTL:eQTL.chrX.15887104.T.A.b38.Brain.Cerebellum
4DNL:4DNFI522M5AD.chrX.15850000-15875000.chrX.16425000-16450000 CUI	GTEXEQTL:eQTL.chrX.15887102.T.TCAG.b38.Brain.Cerebellum
4DNL:4DNFI522M5AD.chrX.15850000-15875000.chrX.16425000-16450000 CUI	GTEXEQTL:eQTL.chrX.15887104.T.A.b38.Minor.Salivary.Gland
4DNL:4DNFI522M5AD.chrX.15850000-15875000.chrX.16425000-16450000 CUI	GTEXEQTL:eQTL.chrX.15887102.T.TCAG.b38.Minor.Salivary.Gland
4DNL:4DNFI522M5AD.chrX.15850000-15875000.chrX.16425000-16450000 CUI	GTEXEQTL:eQTL.chrX.15887104.T.A.b38.Spleen
4DNL:4DNFI522M5AD.chrX.15850000-15875000.chrX.16425000-16450000 CUI	GTEXEQTL:eQTL.chrX.15887102.T.TCAG.b38.Spleen
4DNL:4DNFI522M5AD.chrX.15850000-15875000.chrX.16425000-16450000 CUI	GTEXEQTL:eQTL.chrX.15887104.T.A.b38.Kidney.Cortex
4DNL:4DNFI522M5AD.chrX.15850000-15875000.chrX.16425000-16450000 CUI	GTEXEQTL:eQTL.chrX.15887102.T.TCAG.b38.Kidney.Cortex
4DNL:4DNFI522M5AD.chrX.15850000-15875000.chrX.16425000-16450000 CUI	GTEXEQTL:eQTL.chrX.15887104.T.A.b38.Testis
4DNL:4DNFI522M5AD.chrX.15850000-15875000.chrX.16425000-16450000 CUI	GTEXEQTL:eQTL.chrX.15887102.T.TCAG.b38.Testis
4DNL:4DNFI522M5AD.chrX.15850000-15875000.chrX.16425000-16450000 CUI	GTEXEQTL:eQTL.chrX.15887104.T.A.b38.Whole.Blood
4DNL:4DNFI522M5AD.chrX.15850000-15875000.chrX.16425000-16450000 CUI	GTEXEQTL:eQTL.chrX.15887102.T.TCAG.b38.Whole.Blood
4DNL:4DNFI522M5AD.chrX.15850000-15875000.chrX.16425000-16450000 CUI	GTEXEQTL:eQTL.chrX.15887104.T.A.b38.Adrenal.Gland
4DNL:4DNFI522M5AD.chrX.15850000-15875000.chrX.16425000-16450000 CUI	GTEXEQTL:eQTL.chrX.15887102.T.TCAG.b38.Adrenal.Gland
4DNL:4DNFI522M5AD.chrX.15850000-15875000.chrX.16425000-16450000 CUI	GTEXEQTL:eQTL.chrX.15887104.T.A.b38.Esophagus.Mucosa
4DNL:4DNFI522M5AD.chrX.15850000-15875000.chrX.16425000-16450000 CUI	GTEXEQTL:eQTL.chrX.15887102.T.TCAG.b38.Esophagus.Mucosa
4DNL:4DNFI522M5AD.chrX.15850000-15875000.chrX.16425000-16450000 CUI	GTEXEQTL:eQTL.chrX.15887104.T.A.b38.Brain.Frontal.Cortex.BA9
4DNL:4DNFI522M5AD.chrX.15850000-15875000.chrX.16425000-16450000 CUI	GTEXEQTL:eQTL.chrX.15887102.T.TCAG.b38.Brain.Frontal.Cortex.BA9
4DNL:4DNFI522M5AD.chrX.15850000-15875000.chrX.16425000-16450000 CUI	GTEXEQTL:eQTL.chrX.15887104.T.A.b38.Brain.Spinal.cord.cervical.c-1
4DNL:4DNFI522M5AD.chrX.15850000-15875000.chrX.16425000-16450000 CUI	GTEXEQTL:eQTL.chrX.15887102.T.TCAG.b38.Brain.Spinal.cord.cervical.c-1
4DNL:4DNFI522M5AD.chrX.15850000-15875000.chrX.16425000-16450000 CUI	GTEXEQTL:eQTL.chrX.15887104.T.A.b38.Uterus
4DNL:4DNFI522M5AD.chrX.15850000-15875000.chrX.16425000-16450000 CUI	GTEXEQTL:eQTL.chrX.15887102.T.TCAG.b38.Uterus
4DNL:4DNFI522M5AD.chrX.15850000-15875000.chrX.16425000-16450000 CUI	GTEXEQTL:eQTL.chrX.15887104.T.A.b38.Breast.Mammary.Tissue
4DNL:4DNFI522M5AD.chrX.15850000-15875000.chrX.16425000-16450000 CUI	GTEXEQTL:eQTL.chrX.15887102.T.TCAG.b38.Breast.Mammary.Tissue
4DNL:4DNFI522M5AD.chrX.15850000-15875000.chrX.16425000-16450000 CUI	GTEXEQTL:eQTL.chrX.15887104.T.A.b38.Ovary
4DNL:4DNFI522M5AD.chrX.15850000-15875000.chrX.16425000-16450000 CUI	GTEXEQTL:eQTL.chrX.15887102.T.TCAG.b38.Ovary
4DNL:4DNFI522M5AD.chrX.15850000-15875000.chrX.16425000-16450000 CUI	GTEXEQTL:eQTL.chrX.15887104.T.A.b38.Lung
4DNL:4DNFI522M5AD.chrX.15850000-15875000.chrX.16425000-16450000 CUI	GTEXEQTL:eQTL.chrX.15887102.T.TCAG.b38.Lung
4DNL:4DNFI522M5AD.chrX.15850000-15875000.chrX.16425000-16450000 CUI	GTEXEQTL:eQTL.chrX.15887104.T.A.b38.Brain.Substantia.nigra
4DNL:4DNFI522M5AD.chrX.15850000-15875000.chrX.16425000-16450000 CUI	GTEXEQTL:eQTL.chrX.15887102.T.TCAG.b38.Brain.Substantia.nigra
4DNL:4DNFI522M5AD.chrX.15850000-15875000.chrX.16425000-16450000 CUI	GTEXEQTL:eQTL.chrX.15887104.T.A.b38.Brain.Putamen.basal.ganglia
4DNL:4DNFI522M5AD.chrX.15850000-15875000.chrX.16425000-16450000 CUI	GTEXEQTL:eQTL.chrX.15887102.T.TCAG.b38.Brain.Putamen.basal.ganglia
4DNL:4DNFI522M5AD.chrX.15850000-15875000.chrX.16425000-16450000 CUI	GTEXEQTL:eQTL.chrX.15887104.T.A.b38.Brain.Anterior.cingulate.cortex.BA24
4DNL:4DNFI522M5AD.chrX.15850000-15875000.chrX.16425000-16450000 CUI	GTEXEQTL:eQTL.chrX.15887102.T.TCAG.b38.Brain.Anterior.cingulate.cortex.BA24
4DNL:4DNFI522M5AD.chrX.15850000-15875000.chrX.16425000-16450000 CUI	GTEXEQTL:eQTL.chrX.15887104.T.A.b38.Cells.Cultured.fibroblasts
4DNL:4DNFI522M5AD.chrX.15850000-15875000.chrX.16425000-16450000 CUI	GTEXEQTL:eQTL.chrX.15887102.T.TCAG.b38.Cells.Cultured.fibroblasts
4DNL:4DNFI522M5AD.chrX.15850000-15875000.chrX.16425000-16450000 CUI	GTEXEQTL:eQTL.chrX.15887104.T.A.b38.Thyroid
4DNL:4DNFI522M5AD.chrX.15850000-15875000.chrX.16425000-16450000 CUI	GTEXEQTL:eQTL.chrX.15887102.T.TCAG.b38.Thyroid
4DNL:4DNFI522M5AD.chrX.15850000-15875000.chrX.16425000-16450000 CUI	GTEXEQTL:eQTL.chrX.15887104.T.A.b38.Pancreas
4DNL:4DNFI522M5AD.chrX.15850000-15875000.chrX.16425000-16450000 CUI	GTEXEQTL:eQTL.chrX.15887102.T.TCAG.b38.Pancreas
4DNL:4DNFI522M5AD.chrX.15850000-15875000.chrX.16425000-16450000 CUI	GTEXEQTL:eQTL.chrX.15893906.A.G.b38.Brain.Amygdala
4DNL:4DNFI522M5AD.chrX.15850000-15875000.chrX.16425000-16450000 CUI	GTEXEQTL:eQTL.chrX.15893906.A.G.b38.Stomach
4DNL:4DNFI522M5AD.chrX.15850000-15875000.chrX.16425000-16450000 CUI	GTEXEQTL:eQTL.chrX.15893906.A.G.b38.Skin.Sun.Exposed.Lower.leg
4DNL:4DNFI522M5AD.chrX.15850000-15875000.chrX.16425000-16450000 CUI	GTEXEQTL:eQTL.chrX.15893906.A.G.b38.Small.Intestine.Terminal.Ileum
4DNL:4DNFI522M5AD.chrX.15850000-15875000.chrX.16425000-16450000 CUI	GTEXEQTL:eQTL.chrX.15893906.A.G.b38.Liver
4DNL:4DNFI522M5AD.chrX.15850000-15875000.chrX.16425000-16450000 CUI	GTEXEQTL:eQTL.chrX.15893906.A.G.b38.Nerve.Tibial
4DNL:4DNFI522M5AD.chrX.15850000-15875000.chrX.16425000-16450000 CUI	GTEXEQTL:eQTL.chrX.15893906.A.G.b38.Artery.Tibial
4DNL:4DNFI522M5AD.chrX.15850000-15875000.chrX.16425000-16450000 CUI	GTEXEQTL:eQTL.chrX.15893906.A.G.b38.Heart.Atrial.Appendage
4DNL:4DNFI522M5AD.chrX.15850000-15875000.chrX.16425000-16450000 CUI	GTEXEQTL:eQTL.chrX.15893906.A.G.b38.Skin.Not.Sun.Exposed.Suprapubic
4DNL:4DNFI522M5AD.chrX.15850000-15875000.chrX.16425000-16450000 CUI	GTEXEQTL:eQTL.chrX.15893906.A.G.b38.Brain.Caudate.basal.ganglia
4DNL:4DNFI522M5AD.chrX.15850000-15875000.chrX.16425000-16450000 CUI	GTEXEQTL:eQTL.chrX.15893906.A.G.b38.Esophagus.Muscularis
4DNL:4DNFI522M5AD.chrX.15850000-15875000.chrX.16425000-16450000 CUI	GTEXEQTL:eQTL.chrX.15893906.A.G.b38.Brain.Nucleus.accumbens.basal.ganglia
4DNL:4DNFI522M5AD.chrX.15850000-15875000.chrX.16425000-16450000 CUI	GTEXEQTL:eQTL.chrX.15893906.A.G.b38.Prostate
4DNL:4DNFI522M5AD.chrX.15850000-15875000.chrX.16425000-16450000 CUI	GTEXEQTL:eQTL.chrX.15893906.A.G.b38.Artery.Aorta
4DNL:4DNFI522M5AD.chrX.15850000-15875000.chrX.16425000-16450000 CUI	GTEXEQTL:eQTL.chrX.15893906.A.G.b38.Colon.Transverse
4DNL:4DNFI522M5AD.chrX.15850000-15875000.chrX.16425000-16450000 CUI	GTEXEQTL:eQTL.chrX.15893906.A.G.b38.Adipose.Subcutaneous
4DNL:4DNFI522M5AD.chrX.15850000-15875000.chrX.16425000-16450000 CUI	GTEXEQTL:eQTL.chrX.15893906.A.G.b38.Vagina
4DNL:4DNFI522M5AD.chrX.15850000-15875000.chrX.16425000-16450000 CUI	GTEXEQTL:eQTL.chrX.15893906.A.G.b38.Brain.Hypothalamus
4DNL:4DNFI522M5AD.chrX.15850000-15875000.chrX.16425000-16450000 CUI	GTEXEQTL:eQTL.chrX.15893906.A.G.b38.Brain.Cortex
4DNL:4DNFI522M5AD.chrX.15850000-15875000.chrX.16425000-16450000 CUI	GTEXEQTL:eQTL.chrX.15893906.A.G.b38.Muscle.Skeletal
4DNL:4DNFI522M5AD.chrX.15850000-15875000.chrX.16425000-16450000 CUI	GTEXEQTL:eQTL.chrX.15893906.A.G.b38.Colon.Sigmoid
4DNL:4DNFI522M5AD.chrX.15850000-15875000.chrX.16425000-16450000 CUI	GTEXEQTL:eQTL.chrX.15893906.A.G.b38.Brain.Cerebellar.Hemisphere
4DNL:4DNFI522M5AD.chrX.15850000-15875000.chrX.16425000-16450000 CUI	GTEXEQTL:eQTL.chrX.15893906.A.G.b38.Adipose.Visceral.Omentum
4DNL:4DNFI522M5AD.chrX.15850000-15875000.chrX.16425000-16450000 CUI	GTEXEQTL:eQTL.chrX.15893906.A.G.b38.Brain.Hippocampus
4DNL:4DNFI522M5AD.chrX.15850000-15875000.chrX.16425000-16450000 CUI	GTEXEQTL:eQTL.chrX.15893906.A.G.b38.Pituitary
4DNL:4DNFI522M5AD.chrX.15850000-15875000.chrX.16425000-16450000 CUI	GTEXEQTL:eQTL.chrX.15893906.A.G.b38.Cells.EBV-transformed.lymphocytes
4DNL:4DNFI522M5AD.chrX.15850000-15875000.chrX.16425000-16450000 CUI	GTEXEQTL:eQTL.chrX.15893906.A.G.b38.Esophagus.Gastroesophageal.Junction
4DNL:4DNFI522M5AD.chrX.15850000-15875000.chrX.16425000-16450000 CUI	GTEXEQTL:eQTL.chrX.15893906.A.G.b38.Artery.Coronary
4DNL:4DNFI522M5AD.chrX.15850000-15875000.chrX.16425000-16450000 CUI	GTEXEQTL:eQTL.chrX.15893906.A.G.b38.Heart.Left.Ventricle
4DNL:4DNFI522M5AD.chrX.15850000-15875000.chrX.16425000-16450000 CUI	GTEXEQTL:eQTL.chrX.15893906.A.G.b38.Brain.Cerebellum
4DNL:4DNFI522M5AD.chrX.15850000-15875000.chrX.16425000-16450000 CUI	GTEXEQTL:eQTL.chrX.15893906.A.G.b38.Minor.Salivary.Gland
4DNL:4DNFI522M5AD.chrX.15850000-15875000.chrX.16425000-16450000 CUI	GTEXEQTL:eQTL.chrX.15893906.A.G.b38.Spleen
4DNL:4DNFI522M5AD.chrX.15850000-15875000.chrX.16425000-16450000 CUI	GTEXEQTL:eQTL.chrX.15893906.A.G.b38.Kidney.Cortex
4DNL:4DNFI522M5AD.chrX.15850000-15875000.chrX.16425000-16450000 CUI	GTEXEQTL:eQTL.chrX.15893906.A.G.b38.Testis
4DNL:4DNFI522M5AD.chrX.15850000-15875000.chrX.16425000-16450000 CUI	GTEXEQTL:eQTL.chrX.15893906.A.G.b38.Whole.Blood
4DNL:4DNFI522M5AD.chrX.15850000-15875000.chrX.16425000-16450000 CUI	GTEXEQTL:eQTL.chrX.15893906.A.G.b38.Adrenal.Gland
4DNL:4DNFI522M5AD.chrX.15850000-15875000.chrX.16425000-16450000 CUI	GTEXEQTL:eQTL.chrX.15893906.A.G.b38.Esophagus.Mucosa
4DNL:4DNFI522M5AD.chrX.15850000-15875000.chrX.16425000-16450000 CUI	GTEXEQTL:eQTL.chrX.15893906.A.G.b38.Brain.Frontal.Cortex.BA9
4DNL:4DNFI522M5AD.chrX.15850000-15875000.chrX.16425000-16450000 CUI	GTEXEQTL:eQTL.chrX.15893906.A.G.b38.Brain.Spinal.cord.cervical.c-1
4DNL:4DNFI522M5AD.chrX.15850000-15875000.chrX.16425000-16450000 CUI	GTEXEQTL:eQTL.chrX.15893906.A.G.b38.Uterus
4DNL:4DNFI522M5AD.chrX.15850000-15875000.chrX.16425000-16450000 CUI	GTEXEQTL:eQTL.chrX.15893906.A.G.b38.Breast.Mammary.Tissue
4DNL:4DNFI522M5AD.chrX.15850000-15875000.chrX.16425000-16450000 CUI	GTEXEQTL:eQTL.chrX.15893906.A.G.b38.Ovary
4DNL:4DNFI522M5AD.chrX.15850000-15875000.chrX.16425000-16450000 CUI	GTEXEQTL:eQTL.chrX.15893906.A.G.b38.Lung
4DNL:4DNFI522M5AD.chrX.15850000-15875000.chrX.16425000-16450000 CUI	GTEXEQTL:eQTL.chrX.15893906.A.G.b38.Brain.Substantia.nigra
4DNL:4DNFI522M5AD.chrX.15850000-15875000.chrX.16425000-16450000 CUI	GTEXEQTL:eQTL.chrX.15893906.A.G.b38.Brain.Putamen.basal.ganglia
4DNL:4DNFI522M5AD.chrX.15850000-15875000.chrX.16425000-16450000 CUI	GTEXEQTL:eQTL.chrX.15893906.A.G.b38.Brain.Anterior.cingulate.cortex.BA24
4DNL:4DNFI522M5AD.chrX.15850000-15875000.chrX.16425000-16450000 CUI	GTEXEQTL:eQTL.chrX.15893906.A.G.b38.Cells.Cultured.fibroblasts
4DNL:4DNFI522M5AD.chrX.15850000-15875000.chrX.16425000-16450000 CUI	GTEXEQTL:eQTL.chrX.15893906.A.G.b38.Thyroid
4DNL:4DNFI522M5AD.chrX.15850000-15875000.chrX.16425000-16450000 CUI	GTEXEQTL:eQTL.chrX.15893906.A.G.b38.Pancreas
4DNL:4DNFI522M5AD.chrX.13775000-13800000.chrX.15250000-15275000 CUI	GTEXEQTL:eQTL.chrX.14029715.G.T.b38.Brain.Amygdala
4DNL:4DNFI522M5AD.chrX.13775000-13800000.chrX.15250000-15275000 CUI	GTEXEQTL:eQTL.chrX.14029715.G.T.b38.Stomach
4DNL:4DNFI522M5AD.chrX.13775000-13800000.chrX.15250000-15275000 CUI	GTEXEQTL:eQTL.chrX.14029715.G.T.b38.Skin.Sun.Exposed.Lower.leg
4DNL:4DNFI522M5AD.chrX.13775000-13800000.chrX.15250000-15275000 CUI	GTEXEQTL:eQTL.chrX.14029715.G.T.b38.Small.Intestine.Terminal.Ileum
4DNL:4DNFI522M5AD.chrX.13775000-13800000.chrX.15250000-15275000 CUI	GTEXEQTL:eQTL.chrX.14029715.G.T.b38.Liver
4DNL:4DNFI522M5AD.chrX.13775000-13800000.chrX.15250000-15275000 CUI	GTEXEQTL:eQTL.chrX.14029715.G.T.b38.Nerve.Tibial
4DNL:4DNFI522M5AD.chrX.13775000-13800000.chrX.15250000-15275000 CUI	GTEXEQTL:eQTL.chrX.14029715.G.T.b38.Artery.Tibial
4DNL:4DNFI522M5AD.chrX.13775000-13800000.chrX.15250000-15275000 CUI	GTEXEQTL:eQTL.chrX.14029715.G.T.b38.Heart.Atrial.Appendage
4DNL:4DNFI522M5AD.chrX.13775000-13800000.chrX.15250000-15275000 CUI	GTEXEQTL:eQTL.chrX.14029715.G.T.b38.Skin.Not.Sun.Exposed.Suprapubic
4DNL:4DNFI522M5AD.chrX.13775000-13800000.chrX.15250000-15275000 CUI	GTEXEQTL:eQTL.chrX.14029715.G.T.b38.Brain.Caudate.basal.ganglia
4DNL:4DNFI522M5AD.chrX.13775000-13800000.chrX.15250000-15275000 CUI	GTEXEQTL:eQTL.chrX.14029715.G.T.b38.Esophagus.Muscularis
4DNL:4DNFI522M5AD.chrX.13775000-13800000.chrX.15250000-15275000 CUI	GTEXEQTL:eQTL.chrX.14029715.G.T.b38.Brain.Nucleus.accumbens.basal.ganglia
4DNL:4DNFI522M5AD.chrX.13775000-13800000.chrX.15250000-15275000 CUI	GTEXEQTL:eQTL.chrX.14029715.G.T.b38.Prostate
4DNL:4DNFI522M5AD.chrX.13775000-13800000.chrX.15250000-15275000 CUI	GTEXEQTL:eQTL.chrX.14029715.G.T.b38.Artery.Aorta
4DNL:4DNFI522M5AD.chrX.13775000-13800000.chrX.15250000-15275000 CUI	GTEXEQTL:eQTL.chrX.14029715.G.T.b38.Colon.Transverse
4DNL:4DNFI522M5AD.chrX.13775000-13800000.chrX.15250000-15275000 CUI	GTEXEQTL:eQTL.chrX.14029715.G.T.b38.Adipose.Subcutaneous
4DNL:4DNFI522M5AD.chrX.13775000-13800000.chrX.15250000-15275000 CUI	GTEXEQTL:eQTL.chrX.14029715.G.T.b38.Brain.Hypothalamus
4DNL:4DNFI522M5AD.chrX.13775000-13800000.chrX.15250000-15275000 CUI	GTEXEQTL:eQTL.chrX.14029715.G.T.b38.Brain.Cortex
4DNL:4DNFI522M5AD.chrX.13775000-13800000.chrX.15250000-15275000 CUI	GTEXEQTL:eQTL.chrX.14029715.G.T.b38.Muscle.Skeletal
4DNL:4DNFI522M5AD.chrX.13775000-13800000.chrX.15250000-15275000 CUI	GTEXEQTL:eQTL.chrX.14029715.G.T.b38.Brain.Cerebellar.Hemisphere
4DNL:4DNFI522M5AD.chrX.13775000-13800000.chrX.15250000-15275000 CUI	GTEXEQTL:eQTL.chrX.14029715.G.T.b38.Colon.Sigmoid
4DNL:4DNFI522M5AD.chrX.13775000-13800000.chrX.15250000-15275000 CUI	GTEXEQTL:eQTL.chrX.14029715.G.T.b38.Adipose.Visceral.Omentum
4DNL:4DNFI522M5AD.chrX.13775000-13800000.chrX.15250000-15275000 CUI	GTEXEQTL:eQTL.chrX.14029715.G.T.b38.Brain.Hippocampus
4DNL:4DNFI522M5AD.chrX.13775000-13800000.chrX.15250000-15275000 CUI	GTEXEQTL:eQTL.chrX.14029715.G.T.b38.Pituitary
4DNL:4DNFI522M5AD.chrX.13775000-13800000.chrX.15250000-15275000 CUI	GTEXEQTL:eQTL.chrX.14029715.G.T.b38.Cells.EBV-transformed.lymphocytes
4DNL:4DNFI522M5AD.chrX.13775000-13800000.chrX.15250000-15275000 CUI	GTEXEQTL:eQTL.chrX.14029715.G.T.b38.Esophagus.Gastroesophageal.Junction
4DNL:4DNFI522M5AD.chrX.13775000-13800000.chrX.15250000-15275000 CUI	GTEXEQTL:eQTL.chrX.14029715.G.T.b38.Artery.Coronary
4DNL:4DNFI522M5AD.chrX.13775000-13800000.chrX.15250000-15275000 CUI	GTEXEQTL:eQTL.chrX.14029715.G.T.b38.Heart.Left.Ventricle
4DNL:4DNFI522M5AD.chrX.13775000-13800000.chrX.15250000-15275000 CUI	GTEXEQTL:eQTL.chrX.14029715.G.T.b38.Brain.Cerebellum
4DNL:4DNFI522M5AD.chrX.13775000-13800000.chrX.15250000-15275000 CUI	GTEXEQTL:eQTL.chrX.14029715.G.T.b38.Minor.Salivary.Gland
4DNL:4DNFI522M5AD.chrX.13775000-13800000.chrX.15250000-15275000 CUI	GTEXEQTL:eQTL.chrX.14029715.G.T.b38.Spleen
4DNL:4DNFI522M5AD.chrX.13775000-13800000.chrX.15250000-15275000 CUI	GTEXEQTL:eQTL.chrX.14029715.G.T.b38.Kidney.Cortex
4DNL:4DNFI522M5AD.chrX.13775000-13800000.chrX.15250000-15275000 CUI	GTEXEQTL:eQTL.chrX.14029715.G.T.b38.Testis
4DNL:4DNFI522M5AD.chrX.13775000-13800000.chrX.15250000-15275000 CUI	GTEXEQTL:eQTL.chrX.14029715.G.T.b38.Whole.Blood
4DNL:4DNFI522M5AD.chrX.13775000-13800000.chrX.15250000-15275000 CUI	GTEXEQTL:eQTL.chrX.14029715.G.T.b38.Adrenal.Gland
4DNL:4DNFI522M5AD.chrX.13775000-13800000.chrX.15250000-15275000 CUI	GTEXEQTL:eQTL.chrX.14029715.G.T.b38.Esophagus.Mucosa
4DNL:4DNFI522M5AD.chrX.13775000-13800000.chrX.15250000-15275000 CUI	GTEXEQTL:eQTL.chrX.14029715.G.T.b38.Brain.Frontal.Cortex.BA9
4DNL:4DNFI522M5AD.chrX.13775000-13800000.chrX.15250000-15275000 CUI	GTEXEQTL:eQTL.chrX.14029715.G.T.b38.Brain.Spinal.cord.cervical.c-1
4DNL:4DNFI522M5AD.chrX.13775000-13800000.chrX.15250000-15275000 CUI	GTEXEQTL:eQTL.chrX.14029715.G.T.b38.Uterus
4DNL:4DNFI522M5AD.chrX.13775000-13800000.chrX.15250000-15275000 CUI	GTEXEQTL:eQTL.chrX.14029715.G.T.b38.Breast.Mammary.Tissue
4DNL:4DNFI522M5AD.chrX.13775000-13800000.chrX.15250000-15275000 CUI	GTEXEQTL:eQTL.chrX.14029715.G.T.b38.Ovary
4DNL:4DNFI522M5AD.chrX.13775000-13800000.chrX.15250000-15275000 CUI	GTEXEQTL:eQTL.chrX.14029715.G.T.b38.Lung
4DNL:4DNFI522M5AD.chrX.13775000-13800000.chrX.15250000-15275000 CUI	GTEXEQTL:eQTL.chrX.14029715.G.T.b38.Brain.Substantia.nigra
4DNL:4DNFI522M5AD.chrX.13775000-13800000.chrX.15250000-15275000 CUI	GTEXEQTL:eQTL.chrX.14029715.G.T.b38.Brain.Putamen.basal.ganglia
4DNL:4DNFI522M5AD.chrX.13775000-13800000.chrX.15250000-15275000 CUI	GTEXEQTL:eQTL.chrX.14029715.G.T.b38.Brain.Anterior.cingulate.cortex.BA24
4DNL:4DNFI522M5AD.chrX.13775000-13800000.chrX.15250000-15275000 CUI	GTEXEQTL:eQTL.chrX.14029715.G.T.b38.Cells.Cultured.fibroblasts
4DNL:4DNFI522M5AD.chrX.13775000-13800000.chrX.15250000-15275000 CUI	GTEXEQTL:eQTL.chrX.14029715.G.T.b38.Thyroid
4DNL:4DNFI522M5AD.chrX.13775000-13800000.chrX.15250000-15275000 CUI	GTEXEQTL:eQTL.chrX.14029715.G.T.b38.Pancreas
4DNL:4DNFI522M5AD.chrX.13775000-13800000.chrX.15250000-15275000 CUI	GTEXEQTL:eQTL.chrX.14703069.C.T.b38.Brain.Amygdala
4DNL:4DNFI522M5AD.chrX.13775000-13800000.chrX.15250000-15275000 CUI	GTEXEQTL:eQTL.chrX.14703069.C.T.b38.Stomach
4DNL:4DNFI522M5AD.chrX.13775000-13800000.chrX.15250000-15275000 CUI	GTEXEQTL:eQTL.chrX.14703069.C.T.b38.Skin.Sun.Exposed.Lower.leg
4DNL:4DNFI522M5AD.chrX.13775000-13800000.chrX.15250000-15275000 CUI	GTEXEQTL:eQTL.chrX.14703069.C.T.b38.Small.Intestine.Terminal.Ileum
4DNL:4DNFI522M5AD.chrX.13775000-13800000.chrX.15250000-15275000 CUI	GTEXEQTL:eQTL.chrX.14703069.C.T.b38.Liver
4DNL:4DNFI522M5AD.chrX.13775000-13800000.chrX.15250000-15275000 CUI	GTEXEQTL:eQTL.chrX.14703069.C.T.b38.Nerve.Tibial
4DNL:4DNFI522M5AD.chrX.13775000-13800000.chrX.15250000-15275000 CUI	GTEXEQTL:eQTL.chrX.14703069.C.T.b38.Artery.Tibial
4DNL:4DNFI522M5AD.chrX.13775000-13800000.chrX.15250000-15275000 CUI	GTEXEQTL:eQTL.chrX.14703069.C.T.b38.Heart.Atrial.Appendage
4DNL:4DNFI522M5AD.chrX.13775000-13800000.chrX.15250000-15275000 CUI	GTEXEQTL:eQTL.chrX.14703069.C.T.b38.Skin.Not.Sun.Exposed.Suprapubic
4DNL:4DNFI522M5AD.chrX.13775000-13800000.chrX.15250000-15275000 CUI	GTEXEQTL:eQTL.chrX.14703069.C.T.b38.Brain.Caudate.basal.ganglia
4DNL:4DNFI522M5AD.chrX.13775000-13800000.chrX.15250000-15275000 CUI	GTEXEQTL:eQTL.chrX.14703069.C.T.b38.Esophagus.Muscularis
4DNL:4DNFI522M5AD.chrX.13775000-13800000.chrX.15250000-15275000 CUI	GTEXEQTL:eQTL.chrX.14703069.C.T.b38.Brain.Nucleus.accumbens.basal.ganglia
4DNL:4DNFI522M5AD.chrX.13775000-13800000.chrX.15250000-15275000 CUI	GTEXEQTL:eQTL.chrX.14703069.C.T.b38.Prostate
4DNL:4DNFI522M5AD.chrX.13775000-13800000.chrX.15250000-15275000 CUI	GTEXEQTL:eQTL.chrX.14703069.C.T.b38.Artery.Aorta
4DNL:4DNFI522M5AD.chrX.13775000-13800000.chrX.15250000-15275000 CUI	GTEXEQTL:eQTL.chrX.14703069.C.T.b38.Colon.Transverse
4DNL:4DNFI522M5AD.chrX.13775000-13800000.chrX.15250000-15275000 CUI	GTEXEQTL:eQTL.chrX.14703069.C.T.b38.Adipose.Subcutaneous
4DNL:4DNFI522M5AD.chrX.13775000-13800000.chrX.15250000-15275000 CUI	GTEXEQTL:eQTL.chrX.14703069.C.T.b38.Vagina
4DNL:4DNFI522M5AD.chrX.13775000-13800000.chrX.15250000-15275000 CUI	GTEXEQTL:eQTL.chrX.14703069.C.T.b38.Brain.Hypothalamus
4DNL:4DNFI522M5AD.chrX.13775000-13800000.chrX.15250000-15275000 CUI	GTEXEQTL:eQTL.chrX.14703069.C.T.b38.Brain.Cortex
4DNL:4DNFI522M5AD.chrX.13775000-13800000.chrX.15250000-15275000 CUI	GTEXEQTL:eQTL.chrX.14703069.C.T.b38.Muscle.Skeletal
4DNL:4DNFI522M5AD.chrX.13775000-13800000.chrX.15250000-15275000 CUI	GTEXEQTL:eQTL.chrX.14703069.C.T.b38.Brain.Cerebellar.Hemisphere
4DNL:4DNFI522M5AD.chrX.13775000-13800000.chrX.15250000-15275000 CUI	GTEXEQTL:eQTL.chrX.14703069.C.T.b38.Colon.Sigmoid
4DNL:4DNFI522M5AD.chrX.13775000-13800000.chrX.15250000-15275000 CUI	GTEXEQTL:eQTL.chrX.14703069.C.T.b38.Adipose.Visceral.Omentum
4DNL:4DNFI522M5AD.chrX.13775000-13800000.chrX.15250000-15275000 CUI	GTEXEQTL:eQTL.chrX.14703069.C.T.b38.Brain.Hippocampus
4DNL:4DNFI522M5AD.chrX.13775000-13800000.chrX.15250000-15275000 CUI	GTEXEQTL:eQTL.chrX.14703069.C.T.b38.Pituitary
4DNL:4DNFI522M5AD.chrX.13775000-13800000.chrX.15250000-15275000 CUI	GTEXEQTL:eQTL.chrX.14703069.C.T.b38.Cells.EBV-transformed.lymphocytes
4DNL:4DNFI522M5AD.chrX.13775000-13800000.chrX.15250000-15275000 CUI	GTEXEQTL:eQTL.chrX.14703069.C.T.b38.Esophagus.Gastroesophageal.Junction
4DNL:4DNFI522M5AD.chrX.13775000-13800000.chrX.15250000-15275000 CUI	GTEXEQTL:eQTL.chrX.14703069.C.T.b38.Artery.Coronary
4DNL:4DNFI522M5AD.chrX.13775000-13800000.chrX.15250000-15275000 CUI	GTEXEQTL:eQTL.chrX.14703069.C.T.b38.Heart.Left.Ventricle
4DNL:4DNFI522M5AD.chrX.13775000-13800000.chrX.15250000-15275000 CUI	GTEXEQTL:eQTL.chrX.14703069.C.T.b38.Brain.Cerebellum
4DNL:4DNFI522M5AD.chrX.13775000-13800000.chrX.15250000-15275000 CUI	GTEXEQTL:eQTL.chrX.14703069.C.T.b38.Minor.Salivary.Gland
4DNL:4DNFI522M5AD.chrX.13775000-13800000.chrX.15250000-15275000 CUI	GTEXEQTL:eQTL.chrX.14703069.C.T.b38.Spleen
4DNL:4DNFI522M5AD.chrX.13775000-13800000.chrX.15250000-15275000 CUI	GTEXEQTL:eQTL.chrX.14703069.C.T.b38.Kidney.Cortex
4DNL:4DNFI522M5AD.chrX.13775000-13800000.chrX.15250000-15275000 CUI	GTEXEQTL:eQTL.chrX.14703069.C.T.b38.Testis
4DNL:4DNFI522M5AD.chrX.13775000-13800000.chrX.15250000-15275000 CUI	GTEXEQTL:eQTL.chrX.14703069.C.T.b38.Whole.Blood
4DNL:4DNFI522M5AD.chrX.13775000-13800000.chrX.15250000-15275000 CUI	GTEXEQTL:eQTL.chrX.14703069.C.T.b38.Adrenal.Gland
4DNL:4DNFI522M5AD.chrX.13775000-13800000.chrX.15250000-15275000 CUI	GTEXEQTL:eQTL.chrX.14703069.C.T.b38.Esophagus.Mucosa
4DNL:4DNFI522M5AD.chrX.13775000-13800000.chrX.15250000-15275000 CUI	GTEXEQTL:eQTL.chrX.14703069.C.T.b38.Brain.Frontal.Cortex.BA9
4DNL:4DNFI522M5AD.chrX.13775000-13800000.chrX.15250000-15275000 CUI	GTEXEQTL:eQTL.chrX.14703069.C.T.b38.Brain.Spinal.cord.cervical.c-1
4DNL:4DNFI522M5AD.chrX.13775000-13800000.chrX.15250000-15275000 CUI	GTEXEQTL:eQTL.chrX.14703069.C.T.b38.Breast.Mammary.Tissue
4DNL:4DNFI522M5AD.chrX.13775000-13800000.chrX.15250000-15275000 CUI	GTEXEQTL:eQTL.chrX.14703069.C.T.b38.Ovary
4DNL:4DNFI522M5AD.chrX.13775000-13800000.chrX.15250000-15275000 CUI	GTEXEQTL:eQTL.chrX.14703069.C.T.b38.Lung
4DNL:4DNFI522M5AD.chrX.13775000-13800000.chrX.15250000-15275000 CUI	GTEXEQTL:eQTL.chrX.14703069.C.T.b38.Brain.Substantia.nigra
4DNL:4DNFI522M5AD.chrX.13775000-13800000.chrX.15250000-15275000 CUI	GTEXEQTL:eQTL.chrX.14703069.C.T.b38.Brain.Putamen.basal.ganglia
4DNL:4DNFI522M5AD.chrX.13775000-13800000.chrX.15250000-15275000 CUI	GTEXEQTL:eQTL.chrX.14703069.C.T.b38.Brain.Anterior.cingulate.cortex.BA24
4DNL:4DNFI522M5AD.chrX.13775000-13800000.chrX.15250000-15275000 CUI	GTEXEQTL:eQTL.chrX.14703069.C.T.b38.Cells.Cultured.fibroblasts
4DNL:4DNFI522M5AD.chrX.13775000-13800000.chrX.15250000-15275000 CUI	GTEXEQTL:eQTL.chrX.14703069.C.T.b38.Thyroid
4DNL:4DNFI522M5AD.chrX.13775000-13800000.chrX.15250000-15275000 CUI	GTEXEQTL:eQTL.chrX.14703069.C.T.b38.Pancreas
4DNL:4DNFI522M5AD.chrX.13775000-13800000.chrX.15250000-15275000 CUI	GTEXEQTL:eQTL.chrX.14710768.C.T.b38.Brain.Amygdala
4DNL:4DNFI522M5AD.chrX.13775000-13800000.chrX.15250000-15275000 CUI	GTEXEQTL:eQTL.chrX.14710768.C.T.b38.Stomach
4DNL:4DNFI522M5AD.chrX.13775000-13800000.chrX.15250000-15275000 CUI	GTEXEQTL:eQTL.chrX.14710768.C.T.b38.Skin.Sun.Exposed.Lower.leg
4DNL:4DNFI522M5AD.chrX.13775000-13800000.chrX.15250000-15275000 CUI	GTEXEQTL:eQTL.chrX.14710768.C.T.b38.Small.Intestine.Terminal.Ileum
4DNL:4DNFI522M5AD.chrX.13775000-13800000.chrX.15250000-15275000 CUI	GTEXEQTL:eQTL.chrX.14710768.C.T.b38.Liver
4DNL:4DNFI522M5AD.chrX.13775000-13800000.chrX.15250000-15275000 CUI	GTEXEQTL:eQTL.chrX.14710768.C.T.b38.Nerve.Tibial
4DNL:4DNFI522M5AD.chrX.13775000-13800000.chrX.15250000-15275000 CUI	GTEXEQTL:eQTL.chrX.14710768.C.T.b38.Artery.Tibial
4DNL:4DNFI522M5AD.chrX.13775000-13800000.chrX.15250000-15275000 CUI	GTEXEQTL:eQTL.chrX.14710768.C.T.b38.Heart.Atrial.Appendage
4DNL:4DNFI522M5AD.chrX.13775000-13800000.chrX.15250000-15275000 CUI	GTEXEQTL:eQTL.chrX.14710768.C.T.b38.Skin.Not.Sun.Exposed.Suprapubic
4DNL:4DNFI522M5AD.chrX.13775000-13800000.chrX.15250000-15275000 CUI	GTEXEQTL:eQTL.chrX.14710768.C.T.b38.Brain.Caudate.basal.ganglia
4DNL:4DNFI522M5AD.chrX.13775000-13800000.chrX.15250000-15275000 CUI	GTEXEQTL:eQTL.chrX.14710768.C.T.b38.Esophagus.Muscularis
4DNL:4DNFI522M5AD.chrX.13775000-13800000.chrX.15250000-15275000 CUI	GTEXEQTL:eQTL.chrX.14710768.C.T.b38.Brain.Nucleus.accumbens.basal.ganglia
4DNL:4DNFI522M5AD.chrX.13775000-13800000.chrX.15250000-15275000 CUI	GTEXEQTL:eQTL.chrX.14710768.C.T.b38.Prostate
4DNL:4DNFI522M5AD.chrX.13775000-13800000.chrX.15250000-15275000 CUI	GTEXEQTL:eQTL.chrX.14710768.C.T.b38.Artery.Aorta
4DNL:4DNFI522M5AD.chrX.13775000-13800000.chrX.15250000-15275000 CUI	GTEXEQTL:eQTL.chrX.14710768.C.T.b38.Colon.Transverse
4DNL:4DNFI522M5AD.chrX.13775000-13800000.chrX.15250000-15275000 CUI	GTEXEQTL:eQTL.chrX.14710768.C.T.b38.Adipose.Subcutaneous
4DNL:4DNFI522M5AD.chrX.13775000-13800000.chrX.15250000-15275000 CUI	GTEXEQTL:eQTL.chrX.14710768.C.T.b38.Vagina
4DNL:4DNFI522M5AD.chrX.13775000-13800000.chrX.15250000-15275000 CUI	GTEXEQTL:eQTL.chrX.14710768.C.T.b38.Brain.Hypothalamus
4DNL:4DNFI522M5AD.chrX.13775000-13800000.chrX.15250000-15275000 CUI	GTEXEQTL:eQTL.chrX.14710768.C.T.b38.Brain.Cortex
4DNL:4DNFI522M5AD.chrX.13775000-13800000.chrX.15250000-15275000 CUI	GTEXEQTL:eQTL.chrX.14710768.C.T.b38.Muscle.Skeletal
4DNL:4DNFI522M5AD.chrX.13775000-13800000.chrX.15250000-15275000 CUI	GTEXEQTL:eQTL.chrX.14710768.C.T.b38.Brain.Cerebellar.Hemisphere
4DNL:4DNFI522M5AD.chrX.13775000-13800000.chrX.15250000-15275000 CUI	GTEXEQTL:eQTL.chrX.14710768.C.T.b38.Colon.Sigmoid
4DNL:4DNFI522M5AD.chrX.13775000-13800000.chrX.15250000-15275000 CUI	GTEXEQTL:eQTL.chrX.14710768.C.T.b38.Adipose.Visceral.Omentum
4DNL:4DNFI522M5AD.chrX.13775000-13800000.chrX.15250000-15275000 CUI	GTEXEQTL:eQTL.chrX.14710768.C.T.b38.Brain.Hippocampus
4DNL:4DNFI522M5AD.chrX.13775000-13800000.chrX.15250000-15275000 CUI	GTEXEQTL:eQTL.chrX.14710768.C.T.b38.Pituitary
4DNL:4DNFI522M5AD.chrX.13775000-13800000.chrX.15250000-15275000 CUI	GTEXEQTL:eQTL.chrX.14710768.C.T.b38.Cells.EBV-transformed.lymphocytes
4DNL:4DNFI522M5AD.chrX.13775000-13800000.chrX.15250000-15275000 CUI	GTEXEQTL:eQTL.chrX.14710768.C.T.b38.Esophagus.Gastroesophageal.Junction
4DNL:4DNFI522M5AD.chrX.13775000-13800000.chrX.15250000-15275000 CUI	GTEXEQTL:eQTL.chrX.14710768.C.T.b38.Artery.Coronary
4DNL:4DNFI522M5AD.chrX.13775000-13800000.chrX.15250000-15275000 CUI	GTEXEQTL:eQTL.chrX.14710768.C.T.b38.Heart.Left.Ventricle
4DNL:4DNFI522M5AD.chrX.13775000-13800000.chrX.15250000-15275000 CUI	GTEXEQTL:eQTL.chrX.14710768.C.T.b38.Brain.Cerebellum
4DNL:4DNFI522M5AD.chrX.13775000-13800000.chrX.15250000-15275000 CUI	GTEXEQTL:eQTL.chrX.14710768.C.T.b38.Minor.Salivary.Gland
4DNL:4DNFI522M5AD.chrX.13775000-13800000.chrX.15250000-15275000 CUI	GTEXEQTL:eQTL.chrX.14710768.C.T.b38.Spleen
4DNL:4DNFI522M5AD.chrX.13775000-13800000.chrX.15250000-15275000 CUI	GTEXEQTL:eQTL.chrX.14710768.C.T.b38.Kidney.Cortex
4DNL:4DNFI522M5AD.chrX.13775000-13800000.chrX.15250000-15275000 CUI	GTEXEQTL:eQTL.chrX.14710768.C.T.b38.Testis
4DNL:4DNFI522M5AD.chrX.13775000-13800000.chrX.15250000-15275000 CUI	GTEXEQTL:eQTL.chrX.14710768.C.T.b38.Whole.Blood
4DNL:4DNFI522M5AD.chrX.13775000-13800000.chrX.15250000-15275000 CUI	GTEXEQTL:eQTL.chrX.14710768.C.T.b38.Adrenal.Gland
4DNL:4DNFI522M5AD.chrX.13775000-13800000.chrX.15250000-15275000 CUI	GTEXEQTL:eQTL.chrX.14710768.C.T.b38.Esophagus.Mucosa
4DNL:4DNFI522M5AD.chrX.13775000-13800000.chrX.15250000-15275000 CUI	GTEXEQTL:eQTL.chrX.14710768.C.T.b38.Brain.Frontal.Cortex.BA9
4DNL:4DNFI522M5AD.chrX.13775000-13800000.chrX.15250000-15275000 CUI	GTEXEQTL:eQTL.chrX.14710768.C.T.b38.Brain.Spinal.cord.cervical.c-1
4DNL:4DNFI522M5AD.chrX.13775000-13800000.chrX.15250000-15275000 CUI	GTEXEQTL:eQTL.chrX.14710768.C.T.b38.Breast.Mammary.Tissue
4DNL:4DNFI522M5AD.chrX.13775000-13800000.chrX.15250000-15275000 CUI	GTEXEQTL:eQTL.chrX.14710768.C.T.b38.Ovary
4DNL:4DNFI522M5AD.chrX.13775000-13800000.chrX.15250000-15275000 CUI	GTEXEQTL:eQTL.chrX.14710768.C.T.b38.Lung
4DNL:4DNFI522M5AD.chrX.13775000-13800000.chrX.15250000-15275000 CUI	GTEXEQTL:eQTL.chrX.14710768.C.T.b38.Brain.Substantia.nigra
4DNL:4DNFI522M5AD.chrX.13775000-13800000.chrX.15250000-15275000 CUI	GTEXEQTL:eQTL.chrX.14710768.C.T.b38.Brain.Putamen.basal.ganglia
4DNL:4DNFI522M5AD.chrX.13775000-13800000.chrX.15250000-15275000 CUI	GTEXEQTL:eQTL.chrX.14710768.C.T.b38.Brain.Anterior.cingulate.cortex.BA24
4DNL:4DNFI522M5AD.chrX.13775000-13800000.chrX.15250000-15275000 CUI	GTEXEQTL:eQTL.chrX.14710768.C.T.b38.Cells.Cultured.fibroblasts
4DNL:4DNFI522M5AD.chrX.13775000-13800000.chrX.15250000-15275000 CUI	GTEXEQTL:eQTL.chrX.14710768.C.T.b38.Thyroid
4DNL:4DNFI522M5AD.chrX.13775000-13800000.chrX.15250000-15275000 CUI	GTEXEQTL:eQTL.chrX.14710768.C.T.b38.Pancreas
4DNL:4DNFI522M5AD.chrX.13775000-13800000.chrX.15250000-15275000 CUI	GTEXEQTL:eQTL.chrX.14711912.T.C.b38.Brain.Amygdala
4DNL:4DNFI522M5AD.chrX.13775000-13800000.chrX.15250000-15275000 CUI	GTEXEQTL:eQTL.chrX.14711912.T.C.b38.Stomach
4DNL:4DNFI522M5AD.chrX.13775000-13800000.chrX.15250000-15275000 CUI	GTEXEQTL:eQTL.chrX.14711912.T.C.b38.Skin.Sun.Exposed.Lower.leg
4DNL:4DNFI522M5AD.chrX.13775000-13800000.chrX.15250000-15275000 CUI	GTEXEQTL:eQTL.chrX.14711912.T.C.b38.Small.Intestine.Terminal.Ileum
4DNL:4DNFI522M5AD.chrX.13775000-13800000.chrX.15250000-15275000 CUI	GTEXEQTL:eQTL.chrX.14711912.T.C.b38.Liver
4DNL:4DNFI522M5AD.chrX.13775000-13800000.chrX.15250000-15275000 CUI	GTEXEQTL:eQTL.chrX.14711912.T.C.b38.Nerve.Tibial
4DNL:4DNFI522M5AD.chrX.13775000-13800000.chrX.15250000-15275000 CUI	GTEXEQTL:eQTL.chrX.14711912.T.C.b38.Artery.Tibial
4DNL:4DNFI522M5AD.chrX.13775000-13800000.chrX.15250000-15275000 CUI	GTEXEQTL:eQTL.chrX.14711912.T.C.b38.Heart.Atrial.Appendage
4DNL:4DNFI522M5AD.chrX.13775000-13800000.chrX.15250000-15275000 CUI	GTEXEQTL:eQTL.chrX.14711912.T.C.b38.Skin.Not.Sun.Exposed.Suprapubic
4DNL:4DNFI522M5AD.chrX.13775000-13800000.chrX.15250000-15275000 CUI	GTEXEQTL:eQTL.chrX.14711912.T.C.b38.Brain.Caudate.basal.ganglia
4DNL:4DNFI522M5AD.chrX.13775000-13800000.chrX.15250000-15275000 CUI	GTEXEQTL:eQTL.chrX.14711912.T.C.b38.Esophagus.Muscularis
4DNL:4DNFI522M5AD.chrX.13775000-13800000.chrX.15250000-15275000 CUI	GTEXEQTL:eQTL.chrX.14711912.T.C.b38.Brain.Nucleus.accumbens.basal.ganglia
4DNL:4DNFI522M5AD.chrX.13775000-13800000.chrX.15250000-15275000 CUI	GTEXEQTL:eQTL.chrX.14711912.T.C.b38.Prostate
4DNL:4DNFI522M5AD.chrX.13775000-13800000.chrX.15250000-15275000 CUI	GTEXEQTL:eQTL.chrX.14711912.T.C.b38.Artery.Aorta
4DNL:4DNFI522M5AD.chrX.13775000-13800000.chrX.15250000-15275000 CUI	GTEXEQTL:eQTL.chrX.14711912.T.C.b38.Colon.Transverse
4DNL:4DNFI522M5AD.chrX.13775000-13800000.chrX.15250000-15275000 CUI	GTEXEQTL:eQTL.chrX.14711912.T.C.b38.Adipose.Subcutaneous
4DNL:4DNFI522M5AD.chrX.13775000-13800000.chrX.15250000-15275000 CUI	GTEXEQTL:eQTL.chrX.14711912.T.C.b38.Vagina
4DNL:4DNFI522M5AD.chrX.13775000-13800000.chrX.15250000-15275000 CUI	GTEXEQTL:eQTL.chrX.14711912.T.C.b38.Brain.Hypothalamus
4DNL:4DNFI522M5AD.chrX.13775000-13800000.chrX.15250000-15275000 CUI	GTEXEQTL:eQTL.chrX.14711912.T.C.b38.Brain.Cortex
4DNL:4DNFI522M5AD.chrX.13775000-13800000.chrX.15250000-15275000 CUI	GTEXEQTL:eQTL.chrX.14711912.T.C.b38.Muscle.Skeletal
4DNL:4DNFI522M5AD.chrX.13775000-13800000.chrX.15250000-15275000 CUI	GTEXEQTL:eQTL.chrX.14711912.T.C.b38.Brain.Cerebellar.Hemisphere
4DNL:4DNFI522M5AD.chrX.13775000-13800000.chrX.15250000-15275000 CUI	GTEXEQTL:eQTL.chrX.14711912.T.C.b38.Colon.Sigmoid
4DNL:4DNFI522M5AD.chrX.13775000-13800000.chrX.15250000-15275000 CUI	GTEXEQTL:eQTL.chrX.14711912.T.C.b38.Adipose.Visceral.Omentum
4DNL:4DNFI522M5AD.chrX.13775000-13800000.chrX.15250000-15275000 CUI	GTEXEQTL:eQTL.chrX.14711912.T.C.b38.Brain.Hippocampus
4DNL:4DNFI522M5AD.chrX.13775000-13800000.chrX.15250000-15275000 CUI	GTEXEQTL:eQTL.chrX.14711912.T.C.b38.Pituitary
4DNL:4DNFI522M5AD.chrX.13775000-13800000.chrX.15250000-15275000 CUI	GTEXEQTL:eQTL.chrX.14711912.T.C.b38.Cells.EBV-transformed.lymphocytes
4DNL:4DNFI522M5AD.chrX.13775000-13800000.chrX.15250000-15275000 CUI	GTEXEQTL:eQTL.chrX.14711912.T.C.b38.Esophagus.Gastroesophageal.Junction
4DNL:4DNFI522M5AD.chrX.13775000-13800000.chrX.15250000-15275000 CUI	GTEXEQTL:eQTL.chrX.14711912.T.C.b38.Artery.Coronary
4DNL:4DNFI522M5AD.chrX.13775000-13800000.chrX.15250000-15275000 CUI	GTEXEQTL:eQTL.chrX.14711912.T.C.b38.Heart.Left.Ventricle
4DNL:4DNFI522M5AD.chrX.13775000-13800000.chrX.15250000-15275000 CUI	GTEXEQTL:eQTL.chrX.14711912.T.C.b38.Brain.Cerebellum
4DNL:4DNFI522M5AD.chrX.13775000-13800000.chrX.15250000-15275000 CUI	GTEXEQTL:eQTL.chrX.14711912.T.C.b38.Minor.Salivary.Gland
4DNL:4DNFI522M5AD.chrX.13775000-13800000.chrX.15250000-15275000 CUI	GTEXEQTL:eQTL.chrX.14711912.T.C.b38.Spleen
4DNL:4DNFI522M5AD.chrX.13775000-13800000.chrX.15250000-15275000 CUI	GTEXEQTL:eQTL.chrX.14711912.T.C.b38.Kidney.Cortex
4DNL:4DNFI522M5AD.chrX.13775000-13800000.chrX.15250000-15275000 CUI	GTEXEQTL:eQTL.chrX.14711912.T.C.b38.Testis
4DNL:4DNFI522M5AD.chrX.13775000-13800000.chrX.15250000-15275000 CUI	GTEXEQTL:eQTL.chrX.14711912.T.C.b38.Whole.Blood
4DNL:4DNFI522M5AD.chrX.13775000-13800000.chrX.15250000-15275000 CUI	GTEXEQTL:eQTL.chrX.14711912.T.C.b38.Adrenal.Gland
4DNL:4DNFI522M5AD.chrX.13775000-13800000.chrX.15250000-15275000 CUI	GTEXEQTL:eQTL.chrX.14711912.T.C.b38.Esophagus.Mucosa
4DNL:4DNFI522M5AD.chrX.13775000-13800000.chrX.15250000-15275000 CUI	GTEXEQTL:eQTL.chrX.14711912.T.C.b38.Brain.Frontal.Cortex.BA9
4DNL:4DNFI522M5AD.chrX.13775000-13800000.chrX.15250000-15275000 CUI	GTEXEQTL:eQTL.chrX.14711912.T.C.b38.Brain.Spinal.cord.cervical.c-1
4DNL:4DNFI522M5AD.chrX.13775000-13800000.chrX.15250000-15275000 CUI	GTEXEQTL:eQTL.chrX.14711912.T.C.b38.Breast.Mammary.Tissue
4DNL:4DNFI522M5AD.chrX.13775000-13800000.chrX.15250000-15275000 CUI	GTEXEQTL:eQTL.chrX.14711912.T.C.b38.Ovary
4DNL:4DNFI522M5AD.chrX.13775000-13800000.chrX.15250000-15275000 CUI	GTEXEQTL:eQTL.chrX.14711912.T.C.b38.Lung
4DNL:4DNFI522M5AD.chrX.13775000-13800000.chrX.15250000-15275000 CUI	GTEXEQTL:eQTL.chrX.14711912.T.C.b38.Brain.Substantia.nigra
4DNL:4DNFI522M5AD.chrX.13775000-13800000.chrX.15250000-15275000 CUI	GTEXEQTL:eQTL.chrX.14711912.T.C.b38.Brain.Putamen.basal.ganglia
4DNL:4DNFI522M5AD.chrX.13775000-13800000.chrX.15250000-15275000 CUI	GTEXEQTL:eQTL.chrX.14711912.T.C.b38.Brain.Anterior.cingulate.cortex.BA24
4DNL:4DNFI522M5AD.chrX.13775000-13800000.chrX.15250000-15275000 CUI	GTEXEQTL:eQTL.chrX.14711912.T.C.b38.Cells.Cultured.fibroblasts
4DNL:4DNFI522M5AD.chrX.13775000-13800000.chrX.15250000-15275000 CUI	GTEXEQTL:eQTL.chrX.14711912.T.C.b38.Thyroid
4DNL:4DNFI522M5AD.chrX.13775000-13800000.chrX.15250000-15275000 CUI	GTEXEQTL:eQTL.chrX.14711912.T.C.b38.Pancreas
4DNL:4DNFI522M5AD.chrX.13775000-13800000.chrX.15250000-15275000 CUI	GTEXEQTL:eQTL.chrX.14712408.T.C.b38.Brain.Amygdala
4DNL:4DNFI522M5AD.chrX.13775000-13800000.chrX.15250000-15275000 CUI	GTEXEQTL:eQTL.chrX.14712408.T.C.b38.Stomach
4DNL:4DNFI522M5AD.chrX.13775000-13800000.chrX.15250000-15275000 CUI	GTEXEQTL:eQTL.chrX.14712408.T.C.b38.Skin.Sun.Exposed.Lower.leg
4DNL:4DNFI522M5AD.chrX.13775000-13800000.chrX.15250000-15275000 CUI	GTEXEQTL:eQTL.chrX.14712408.T.C.b38.Small.Intestine.Terminal.Ileum
4DNL:4DNFI522M5AD.chrX.13775000-13800000.chrX.15250000-15275000 CUI	GTEXEQTL:eQTL.chrX.14712408.T.C.b38.Liver
4DNL:4DNFI522M5AD.chrX.13775000-13800000.chrX.15250000-15275000 CUI	GTEXEQTL:eQTL.chrX.14712408.T.C.b38.Nerve.Tibial
4DNL:4DNFI522M5AD.chrX.13775000-13800000.chrX.15250000-15275000 CUI	GTEXEQTL:eQTL.chrX.14712408.T.C.b38.Artery.Tibial
4DNL:4DNFI522M5AD.chrX.13775000-13800000.chrX.15250000-15275000 CUI	GTEXEQTL:eQTL.chrX.14712408.T.C.b38.Heart.Atrial.Appendage
4DNL:4DNFI522M5AD.chrX.13775000-13800000.chrX.15250000-15275000 CUI	GTEXEQTL:eQTL.chrX.14712408.T.C.b38.Skin.Not.Sun.Exposed.Suprapubic
4DNL:4DNFI522M5AD.chrX.13775000-13800000.chrX.15250000-15275000 CUI	GTEXEQTL:eQTL.chrX.14712408.T.C.b38.Brain.Caudate.basal.ganglia
4DNL:4DNFI522M5AD.chrX.13775000-13800000.chrX.15250000-15275000 CUI	GTEXEQTL:eQTL.chrX.14712408.T.C.b38.Esophagus.Muscularis
4DNL:4DNFI522M5AD.chrX.13775000-13800000.chrX.15250000-15275000 CUI	GTEXEQTL:eQTL.chrX.14712408.T.C.b38.Brain.Nucleus.accumbens.basal.ganglia
4DNL:4DNFI522M5AD.chrX.13775000-13800000.chrX.15250000-15275000 CUI	GTEXEQTL:eQTL.chrX.14712408.T.C.b38.Prostate
4DNL:4DNFI522M5AD.chrX.13775000-13800000.chrX.15250000-15275000 CUI	GTEXEQTL:eQTL.chrX.14712408.T.C.b38.Artery.Aorta
4DNL:4DNFI522M5AD.chrX.13775000-13800000.chrX.15250000-15275000 CUI	GTEXEQTL:eQTL.chrX.14712408.T.C.b38.Colon.Transverse
4DNL:4DNFI522M5AD.chrX.13775000-13800000.chrX.15250000-15275000 CUI	GTEXEQTL:eQTL.chrX.14712408.T.C.b38.Adipose.Subcutaneous
4DNL:4DNFI522M5AD.chrX.13775000-13800000.chrX.15250000-15275000 CUI	GTEXEQTL:eQTL.chrX.14712408.T.C.b38.Vagina
4DNL:4DNFI522M5AD.chrX.13775000-13800000.chrX.15250000-15275000 CUI	GTEXEQTL:eQTL.chrX.14712408.T.C.b38.Brain.Hypothalamus
4DNL:4DNFI522M5AD.chrX.13775000-13800000.chrX.15250000-15275000 CUI	GTEXEQTL:eQTL.chrX.14712408.T.C.b38.Brain.Cortex
4DNL:4DNFI522M5AD.chrX.13775000-13800000.chrX.15250000-15275000 CUI	GTEXEQTL:eQTL.chrX.14712408.T.C.b38.Muscle.Skeletal
4DNL:4DNFI522M5AD.chrX.13775000-13800000.chrX.15250000-15275000 CUI	GTEXEQTL:eQTL.chrX.14712408.T.C.b38.Colon.Sigmoid
4DNL:4DNFI522M5AD.chrX.13775000-13800000.chrX.15250000-15275000 CUI	GTEXEQTL:eQTL.chrX.14712408.T.C.b38.Brain.Cerebellar.Hemisphere
4DNL:4DNFI522M5AD.chrX.13775000-13800000.chrX.15250000-15275000 CUI	GTEXEQTL:eQTL.chrX.14712408.T.C.b38.Adipose.Visceral.Omentum
4DNL:4DNFI522M5AD.chrX.13775000-13800000.chrX.15250000-15275000 CUI	GTEXEQTL:eQTL.chrX.14712408.T.C.b38.Brain.Hippocampus
4DNL:4DNFI522M5AD.chrX.13775000-13800000.chrX.15250000-15275000 CUI	GTEXEQTL:eQTL.chrX.14712408.T.C.b38.Pituitary
4DNL:4DNFI522M5AD.chrX.13775000-13800000.chrX.15250000-15275000 CUI	GTEXEQTL:eQTL.chrX.14712408.T.C.b38.Cells.EBV-transformed.lymphocytes
4DNL:4DNFI522M5AD.chrX.13775000-13800000.chrX.15250000-15275000 CUI	GTEXEQTL:eQTL.chrX.14712408.T.C.b38.Esophagus.Gastroesophageal.Junction
4DNL:4DNFI522M5AD.chrX.13775000-13800000.chrX.15250000-15275000 CUI	GTEXEQTL:eQTL.chrX.14712408.T.C.b38.Artery.Coronary
4DNL:4DNFI522M5AD.chrX.13775000-13800000.chrX.15250000-15275000 CUI	GTEXEQTL:eQTL.chrX.14712408.T.C.b38.Heart.Left.Ventricle
4DNL:4DNFI522M5AD.chrX.13775000-13800000.chrX.15250000-15275000 CUI	GTEXEQTL:eQTL.chrX.14712408.T.C.b38.Brain.Cerebellum
4DNL:4DNFI522M5AD.chrX.13775000-13800000.chrX.15250000-15275000 CUI	GTEXEQTL:eQTL.chrX.14712408.T.C.b38.Minor.Salivary.Gland
4DNL:4DNFI522M5AD.chrX.13775000-13800000.chrX.15250000-15275000 CUI	GTEXEQTL:eQTL.chrX.14712408.T.C.b38.Spleen
4DNL:4DNFI522M5AD.chrX.13775000-13800000.chrX.15250000-15275000 CUI	GTEXEQTL:eQTL.chrX.14712408.T.C.b38.Kidney.Cortex
4DNL:4DNFI522M5AD.chrX.13775000-13800000.chrX.15250000-15275000 CUI	GTEXEQTL:eQTL.chrX.14712408.T.C.b38.Testis
4DNL:4DNFI522M5AD.chrX.13775000-13800000.chrX.15250000-15275000 CUI	GTEXEQTL:eQTL.chrX.14712408.T.C.b38.Whole.Blood
4DNL:4DNFI522M5AD.chrX.13775000-13800000.chrX.15250000-15275000 CUI	GTEXEQTL:eQTL.chrX.14712408.T.C.b38.Adrenal.Gland
4DNL:4DNFI522M5AD.chrX.13775000-13800000.chrX.15250000-15275000 CUI	GTEXEQTL:eQTL.chrX.14712408.T.C.b38.Esophagus.Mucosa
4DNL:4DNFI522M5AD.chrX.13775000-13800000.chrX.15250000-15275000 CUI	GTEXEQTL:eQTL.chrX.14712408.T.C.b38.Brain.Frontal.Cortex.BA9
4DNL:4DNFI522M5AD.chrX.13775000-13800000.chrX.15250000-15275000 CUI	GTEXEQTL:eQTL.chrX.14712408.T.C.b38.Brain.Spinal.cord.cervical.c-1
4DNL:4DNFI522M5AD.chrX.13775000-13800000.chrX.15250000-15275000 CUI	GTEXEQTL:eQTL.chrX.14712408.T.C.b38.Breast.Mammary.Tissue
4DNL:4DNFI522M5AD.chrX.13775000-13800000.chrX.15250000-15275000 CUI	GTEXEQTL:eQTL.chrX.14712408.T.C.b38.Ovary
4DNL:4DNFI522M5AD.chrX.13775000-13800000.chrX.15250000-15275000 CUI	GTEXEQTL:eQTL.chrX.14712408.T.C.b38.Lung
4DNL:4DNFI522M5AD.chrX.13775000-13800000.chrX.15250000-15275000 CUI	GTEXEQTL:eQTL.chrX.14712408.T.C.b38.Brain.Substantia.nigra
4DNL:4DNFI522M5AD.chrX.13775000-13800000.chrX.15250000-15275000 CUI	GTEXEQTL:eQTL.chrX.14712408.T.C.b38.Brain.Putamen.basal.ganglia
4DNL:4DNFI522M5AD.chrX.13775000-13800000.chrX.15250000-15275000 CUI	GTEXEQTL:eQTL.chrX.14712408.T.C.b38.Brain.Anterior.cingulate.cortex.BA24
4DNL:4DNFI522M5AD.chrX.13775000-13800000.chrX.15250000-15275000 CUI	GTEXEQTL:eQTL.chrX.14712408.T.C.b38.Cells.Cultured.fibroblasts
4DNL:4DNFI522M5AD.chrX.13775000-13800000.chrX.15250000-15275000 CUI	GTEXEQTL:eQTL.chrX.14712408.T.C.b38.Thyroid
4DNL:4DNFI522M5AD.chrX.13775000-13800000.chrX.15250000-15275000 CUI	GTEXEQTL:eQTL.chrX.14712408.T.C.b38.Pancreas
4DNL:4DNFI522M5AD.chrX.13775000-13800000.chrX.15250000-15275000 CUI	GTEXEQTL:eQTL.chrX.14713723.T.A.b38.Brain.Amygdala
4DNL:4DNFI522M5AD.chrX.13775000-13800000.chrX.15250000-15275000 CUI	GTEXEQTL:eQTL.chrX.14713141.A.G.b38.Brain.Amygdala
4DNL:4DNFI522M5AD.chrX.13775000-13800000.chrX.15250000-15275000 CUI	GTEXEQTL:eQTL.chrX.14713723.T.A.b38.Stomach
4DNL:4DNFI522M5AD.chrX.13775000-13800000.chrX.15250000-15275000 CUI	GTEXEQTL:eQTL.chrX.14713141.A.G.b38.Stomach
4DNL:4DNFI522M5AD.chrX.13775000-13800000.chrX.15250000-15275000 CUI	GTEXEQTL:eQTL.chrX.14713723.T.A.b38.Skin.Sun.Exposed.Lower.leg
4DNL:4DNFI522M5AD.chrX.13775000-13800000.chrX.15250000-15275000 CUI	GTEXEQTL:eQTL.chrX.14713141.A.G.b38.Skin.Sun.Exposed.Lower.leg
4DNL:4DNFI522M5AD.chrX.13775000-13800000.chrX.15250000-15275000 CUI	GTEXEQTL:eQTL.chrX.14713723.T.A.b38.Small.Intestine.Terminal.Ileum
4DNL:4DNFI522M5AD.chrX.13775000-13800000.chrX.15250000-15275000 CUI	GTEXEQTL:eQTL.chrX.14713141.A.G.b38.Small.Intestine.Terminal.Ileum
4DNL:4DNFI522M5AD.chrX.13775000-13800000.chrX.15250000-15275000 CUI	GTEXEQTL:eQTL.chrX.14713723.T.A.b38.Liver
4DNL:4DNFI522M5AD.chrX.13775000-13800000.chrX.15250000-15275000 CUI	GTEXEQTL:eQTL.chrX.14713141.A.G.b38.Liver
4DNL:4DNFI522M5AD.chrX.13775000-13800000.chrX.15250000-15275000 CUI	GTEXEQTL:eQTL.chrX.14713723.T.A.b38.Nerve.Tibial
4DNL:4DNFI522M5AD.chrX.13775000-13800000.chrX.15250000-15275000 CUI	GTEXEQTL:eQTL.chrX.14713141.A.G.b38.Nerve.Tibial
4DNL:4DNFI522M5AD.chrX.13775000-13800000.chrX.15250000-15275000 CUI	GTEXEQTL:eQTL.chrX.14713723.T.A.b38.Artery.Tibial
4DNL:4DNFI522M5AD.chrX.13775000-13800000.chrX.15250000-15275000 CUI	GTEXEQTL:eQTL.chrX.14713141.A.G.b38.Artery.Tibial
4DNL:4DNFI522M5AD.chrX.13775000-13800000.chrX.15250000-15275000 CUI	GTEXEQTL:eQTL.chrX.14713723.T.A.b38.Heart.Atrial.Appendage
4DNL:4DNFI522M5AD.chrX.13775000-13800000.chrX.15250000-15275000 CUI	GTEXEQTL:eQTL.chrX.14713141.A.G.b38.Heart.Atrial.Appendage
4DNL:4DNFI522M5AD.chrX.13775000-13800000.chrX.15250000-15275000 CUI	GTEXEQTL:eQTL.chrX.14713723.T.A.b38.Skin.Not.Sun.Exposed.Suprapubic
4DNL:4DNFI522M5AD.chrX.13775000-13800000.chrX.15250000-15275000 CUI	GTEXEQTL:eQTL.chrX.14713141.A.G.b38.Skin.Not.Sun.Exposed.Suprapubic
4DNL:4DNFI522M5AD.chrX.13775000-13800000.chrX.15250000-15275000 CUI	GTEXEQTL:eQTL.chrX.14713723.T.A.b38.Brain.Caudate.basal.ganglia
4DNL:4DNFI522M5AD.chrX.13775000-13800000.chrX.15250000-15275000 CUI	GTEXEQTL:eQTL.chrX.14713141.A.G.b38.Brain.Caudate.basal.ganglia
4DNL:4DNFI522M5AD.chrX.13775000-13800000.chrX.15250000-15275000 CUI	GTEXEQTL:eQTL.chrX.14713723.T.A.b38.Esophagus.Muscularis
4DNL:4DNFI522M5AD.chrX.13775000-13800000.chrX.15250000-15275000 CUI	GTEXEQTL:eQTL.chrX.14713141.A.G.b38.Esophagus.Muscularis
4DNL:4DNFI522M5AD.chrX.13775000-13800000.chrX.15250000-15275000 CUI	GTEXEQTL:eQTL.chrX.14713723.T.A.b38.Brain.Nucleus.accumbens.basal.ganglia
4DNL:4DNFI522M5AD.chrX.13775000-13800000.chrX.15250000-15275000 CUI	GTEXEQTL:eQTL.chrX.14713141.A.G.b38.Brain.Nucleus.accumbens.basal.ganglia
4DNL:4DNFI522M5AD.chrX.13775000-13800000.chrX.15250000-15275000 CUI	GTEXEQTL:eQTL.chrX.14713723.T.A.b38.Prostate
4DNL:4DNFI522M5AD.chrX.13775000-13800000.chrX.15250000-15275000 CUI	GTEXEQTL:eQTL.chrX.14713141.A.G.b38.Prostate
4DNL:4DNFI522M5AD.chrX.13775000-13800000.chrX.15250000-15275000 CUI	GTEXEQTL:eQTL.chrX.14713723.T.A.b38.Artery.Aorta
4DNL:4DNFI522M5AD.chrX.13775000-13800000.chrX.15250000-15275000 CUI	GTEXEQTL:eQTL.chrX.14713141.A.G.b38.Artery.Aorta
4DNL:4DNFI522M5AD.chrX.13775000-13800000.chrX.15250000-15275000 CUI	GTEXEQTL:eQTL.chrX.14713723.T.A.b38.Colon.Transverse
4DNL:4DNFI522M5AD.chrX.13775000-13800000.chrX.15250000-15275000 CUI	GTEXEQTL:eQTL.chrX.14713141.A.G.b38.Colon.Transverse
4DNL:4DNFI522M5AD.chrX.13775000-13800000.chrX.15250000-15275000 CUI	GTEXEQTL:eQTL.chrX.14713723.T.A.b38.Adipose.Subcutaneous
4DNL:4DNFI522M5AD.chrX.13775000-13800000.chrX.15250000-15275000 CUI	GTEXEQTL:eQTL.chrX.14713141.A.G.b38.Adipose.Subcutaneous
4DNL:4DNFI522M5AD.chrX.13775000-13800000.chrX.15250000-15275000 CUI	GTEXEQTL:eQTL.chrX.14713723.T.A.b38.Vagina
4DNL:4DNFI522M5AD.chrX.13775000-13800000.chrX.15250000-15275000 CUI	GTEXEQTL:eQTL.chrX.14713141.A.G.b38.Vagina
4DNL:4DNFI522M5AD.chrX.13775000-13800000.chrX.15250000-15275000 CUI	GTEXEQTL:eQTL.chrX.14713723.T.A.b38.Brain.Hypothalamus
4DNL:4DNFI522M5AD.chrX.13775000-13800000.chrX.15250000-15275000 CUI	GTEXEQTL:eQTL.chrX.14713141.A.G.b38.Brain.Hypothalamus
4DNL:4DNFI522M5AD.chrX.13775000-13800000.chrX.15250000-15275000 CUI	GTEXEQTL:eQTL.chrX.14713723.T.A.b38.Brain.Cortex
4DNL:4DNFI522M5AD.chrX.13775000-13800000.chrX.15250000-15275000 CUI	GTEXEQTL:eQTL.chrX.14713141.A.G.b38.Brain.Cortex
4DNL:4DNFI522M5AD.chrX.13775000-13800000.chrX.15250000-15275000 CUI	GTEXEQTL:eQTL.chrX.14713723.T.A.b38.Muscle.Skeletal
4DNL:4DNFI522M5AD.chrX.13775000-13800000.chrX.15250000-15275000 CUI	GTEXEQTL:eQTL.chrX.14713141.A.G.b38.Muscle.Skeletal
4DNL:4DNFI522M5AD.chrX.13775000-13800000.chrX.15250000-15275000 CUI	GTEXEQTL:eQTL.chrX.14713723.T.A.b38.Colon.Sigmoid
4DNL:4DNFI522M5AD.chrX.13775000-13800000.chrX.15250000-15275000 CUI	GTEXEQTL:eQTL.chrX.14713141.A.G.b38.Colon.Sigmoid
4DNL:4DNFI522M5AD.chrX.13775000-13800000.chrX.15250000-15275000 CUI	GTEXEQTL:eQTL.chrX.14713723.T.A.b38.Brain.Cerebellar.Hemisphere
4DNL:4DNFI522M5AD.chrX.13775000-13800000.chrX.15250000-15275000 CUI	GTEXEQTL:eQTL.chrX.14713141.A.G.b38.Brain.Cerebellar.Hemisphere
4DNL:4DNFI522M5AD.chrX.13775000-13800000.chrX.15250000-15275000 CUI	GTEXEQTL:eQTL.chrX.14713723.T.A.b38.Adipose.Visceral.Omentum
4DNL:4DNFI522M5AD.chrX.13775000-13800000.chrX.15250000-15275000 CUI	GTEXEQTL:eQTL.chrX.14713141.A.G.b38.Adipose.Visceral.Omentum
4DNL:4DNFI522M5AD.chrX.13775000-13800000.chrX.15250000-15275000 CUI	GTEXEQTL:eQTL.chrX.14713723.T.A.b38.Brain.Hippocampus
4DNL:4DNFI522M5AD.chrX.13775000-13800000.chrX.15250000-15275000 CUI	GTEXEQTL:eQTL.chrX.14713141.A.G.b38.Brain.Hippocampus
4DNL:4DNFI522M5AD.chrX.13775000-13800000.chrX.15250000-15275000 CUI	GTEXEQTL:eQTL.chrX.14713723.T.A.b38.Pituitary
4DNL:4DNFI522M5AD.chrX.13775000-13800000.chrX.15250000-15275000 CUI	GTEXEQTL:eQTL.chrX.14713141.A.G.b38.Pituitary
4DNL:4DNFI522M5AD.chrX.13775000-13800000.chrX.15250000-15275000 CUI	GTEXEQTL:eQTL.chrX.14713723.T.A.b38.Cells.EBV-transformed.lymphocytes
4DNL:4DNFI522M5AD.chrX.13775000-13800000.chrX.15250000-15275000 CUI	GTEXEQTL:eQTL.chrX.14713141.A.G.b38.Cells.EBV-transformed.lymphocytes
4DNL:4DNFI522M5AD.chrX.13775000-13800000.chrX.15250000-15275000 CUI	GTEXEQTL:eQTL.chrX.14713723.T.A.b38.Esophagus.Gastroesophageal.Junction
4DNL:4DNFI522M5AD.chrX.13775000-13800000.chrX.15250000-15275000 CUI	GTEXEQTL:eQTL.chrX.14713141.A.G.b38.Esophagus.Gastroesophageal.Junction
4DNL:4DNFI522M5AD.chrX.13775000-13800000.chrX.15250000-15275000 CUI	GTEXEQTL:eQTL.chrX.14713723.T.A.b38.Artery.Coronary
4DNL:4DNFI522M5AD.chrX.13775000-13800000.chrX.15250000-15275000 CUI	GTEXEQTL:eQTL.chrX.14713141.A.G.b38.Artery.Coronary
4DNL:4DNFI522M5AD.chrX.13775000-13800000.chrX.15250000-15275000 CUI	GTEXEQTL:eQTL.chrX.14713723.T.A.b38.Heart.Left.Ventricle
4DNL:4DNFI522M5AD.chrX.13775000-13800000.chrX.15250000-15275000 CUI	GTEXEQTL:eQTL.chrX.14713141.A.G.b38.Heart.Left.Ventricle
4DNL:4DNFI522M5AD.chrX.13775000-13800000.chrX.15250000-15275000 CUI	GTEXEQTL:eQTL.chrX.14713723.T.A.b38.Brain.Cerebellum
4DNL:4DNFI522M5AD.chrX.13775000-13800000.chrX.15250000-15275000 CUI	GTEXEQTL:eQTL.chrX.14713141.A.G.b38.Brain.Cerebellum
4DNL:4DNFI522M5AD.chrX.13775000-13800000.chrX.15250000-15275000 CUI	GTEXEQTL:eQTL.chrX.14713723.T.A.b38.Minor.Salivary.Gland
4DNL:4DNFI522M5AD.chrX.13775000-13800000.chrX.15250000-15275000 CUI	GTEXEQTL:eQTL.chrX.14713141.A.G.b38.Minor.Salivary.Gland
4DNL:4DNFI522M5AD.chrX.13775000-13800000.chrX.15250000-15275000 CUI	GTEXEQTL:eQTL.chrX.14713723.T.A.b38.Spleen
4DNL:4DNFI522M5AD.chrX.13775000-13800000.chrX.15250000-15275000 CUI	GTEXEQTL:eQTL.chrX.14713141.A.G.b38.Spleen
4DNL:4DNFI522M5AD.chrX.13775000-13800000.chrX.15250000-15275000 CUI	GTEXEQTL:eQTL.chrX.14713723.T.A.b38.Kidney.Cortex
4DNL:4DNFI522M5AD.chrX.13775000-13800000.chrX.15250000-15275000 CUI	GTEXEQTL:eQTL.chrX.14713141.A.G.b38.Kidney.Cortex
4DNL:4DNFI522M5AD.chrX.13775000-13800000.chrX.15250000-15275000 CUI	GTEXEQTL:eQTL.chrX.14713723.T.A.b38.Testis
4DNL:4DNFI522M5AD.chrX.13775000-13800000.chrX.15250000-15275000 CUI	GTEXEQTL:eQTL.chrX.14713141.A.G.b38.Testis
4DNL:4DNFI522M5AD.chrX.13775000-13800000.chrX.15250000-15275000 CUI	GTEXEQTL:eQTL.chrX.14713723.T.A.b38.Whole.Blood
4DNL:4DNFI522M5AD.chrX.13775000-13800000.chrX.15250000-15275000 CUI	GTEXEQTL:eQTL.chrX.14713141.A.G.b38.Whole.Blood
4DNL:4DNFI522M5AD.chrX.13775000-13800000.chrX.15250000-15275000 CUI	GTEXEQTL:eQTL.chrX.14713723.T.A.b38.Adrenal.Gland
4DNL:4DNFI522M5AD.chrX.13775000-13800000.chrX.15250000-15275000 CUI	GTEXEQTL:eQTL.chrX.14713141.A.G.b38.Adrenal.Gland
4DNL:4DNFI522M5AD.chrX.13775000-13800000.chrX.15250000-15275000 CUI	GTEXEQTL:eQTL.chrX.14713723.T.A.b38.Esophagus.Mucosa
4DNL:4DNFI522M5AD.chrX.13775000-13800000.chrX.15250000-15275000 CUI	GTEXEQTL:eQTL.chrX.14713141.A.G.b38.Esophagus.Mucosa
4DNL:4DNFI522M5AD.chrX.13775000-13800000.chrX.15250000-15275000 CUI	GTEXEQTL:eQTL.chrX.14713723.T.A.b38.Brain.Frontal.Cortex.BA9
4DNL:4DNFI522M5AD.chrX.13775000-13800000.chrX.15250000-15275000 CUI	GTEXEQTL:eQTL.chrX.14713141.A.G.b38.Brain.Frontal.Cortex.BA9
4DNL:4DNFI522M5AD.chrX.13775000-13800000.chrX.15250000-15275000 CUI	GTEXEQTL:eQTL.chrX.14713723.T.A.b38.Brain.Spinal.cord.cervical.c-1
4DNL:4DNFI522M5AD.chrX.13775000-13800000.chrX.15250000-15275000 CUI	GTEXEQTL:eQTL.chrX.14713141.A.G.b38.Brain.Spinal.cord.cervical.c-1
4DNL:4DNFI522M5AD.chrX.13775000-13800000.chrX.15250000-15275000 CUI	GTEXEQTL:eQTL.chrX.14713723.T.A.b38.Breast.Mammary.Tissue
4DNL:4DNFI522M5AD.chrX.13775000-13800000.chrX.15250000-15275000 CUI	GTEXEQTL:eQTL.chrX.14713141.A.G.b38.Breast.Mammary.Tissue
4DNL:4DNFI522M5AD.chrX.13775000-13800000.chrX.15250000-15275000 CUI	GTEXEQTL:eQTL.chrX.14713723.T.A.b38.Ovary
4DNL:4DNFI522M5AD.chrX.13775000-13800000.chrX.15250000-15275000 CUI	GTEXEQTL:eQTL.chrX.14713141.A.G.b38.Ovary
4DNL:4DNFI522M5AD.chrX.13775000-13800000.chrX.15250000-15275000 CUI	GTEXEQTL:eQTL.chrX.14713723.T.A.b38.Lung
4DNL:4DNFI522M5AD.chrX.13775000-13800000.chrX.15250000-15275000 CUI	GTEXEQTL:eQTL.chrX.14713141.A.G.b38.Lung
4DNL:4DNFI522M5AD.chrX.13775000-13800000.chrX.15250000-15275000 CUI	GTEXEQTL:eQTL.chrX.14713723.T.A.b38.Brain.Substantia.nigra
4DNL:4DNFI522M5AD.chrX.13775000-13800000.chrX.15250000-15275000 CUI	GTEXEQTL:eQTL.chrX.14713141.A.G.b38.Brain.Substantia.nigra
4DNL:4DNFI522M5AD.chrX.13775000-13800000.chrX.15250000-15275000 CUI	GTEXEQTL:eQTL.chrX.14713723.T.A.b38.Brain.Putamen.basal.ganglia
4DNL:4DNFI522M5AD.chrX.13775000-13800000.chrX.15250000-15275000 CUI	GTEXEQTL:eQTL.chrX.14713141.A.G.b38.Brain.Putamen.basal.ganglia
4DNL:4DNFI522M5AD.chrX.13775000-13800000.chrX.15250000-15275000 CUI	GTEXEQTL:eQTL.chrX.14713723.T.A.b38.Brain.Anterior.cingulate.cortex.BA24
4DNL:4DNFI522M5AD.chrX.13775000-13800000.chrX.15250000-15275000 CUI	GTEXEQTL:eQTL.chrX.14713141.A.G.b38.Brain.Anterior.cingulate.cortex.BA24
4DNL:4DNFI522M5AD.chrX.13775000-13800000.chrX.15250000-15275000 CUI	GTEXEQTL:eQTL.chrX.14713723.T.A.b38.Cells.Cultured.fibroblasts
4DNL:4DNFI522M5AD.chrX.13775000-13800000.chrX.15250000-15275000 CUI	GTEXEQTL:eQTL.chrX.14713141.A.G.b38.Cells.Cultured.fibroblasts
4DNL:4DNFI522M5AD.chrX.13775000-13800000.chrX.15250000-15275000 CUI	GTEXEQTL:eQTL.chrX.14713723.T.A.b38.Thyroid
4DNL:4DNFI522M5AD.chrX.13775000-13800000.chrX.15250000-15275000 CUI	GTEXEQTL:eQTL.chrX.14713141.A.G.b38.Thyroid
4DNL:4DNFI522M5AD.chrX.13775000-13800000.chrX.15250000-15275000 CUI	GTEXEQTL:eQTL.chrX.14713723.T.A.b38.Pancreas
4DNL:4DNFI522M5AD.chrX.13775000-13800000.chrX.15250000-15275000 CUI	GTEXEQTL:eQTL.chrX.14713141.A.G.b38.Pancreas
4DNL:4DNFI522M5AD.chrX.13775000-13800000.chrX.15250000-15275000 CUI	GTEXEQTL:eQTL.chrX.14718617.C.T.b38.Brain.Amygdala
4DNL:4DNFI522M5AD.chrX.13775000-13800000.chrX.15250000-15275000 CUI	GTEXEQTL:eQTL.chrX.14718617.C.T.b38.Stomach
4DNL:4DNFI522M5AD.chrX.13775000-13800000.chrX.15250000-15275000 CUI	GTEXEQTL:eQTL.chrX.14718617.C.T.b38.Skin.Sun.Exposed.Lower.leg
4DNL:4DNFI522M5AD.chrX.13775000-13800000.chrX.15250000-15275000 CUI	GTEXEQTL:eQTL.chrX.14718617.C.T.b38.Small.Intestine.Terminal.Ileum
4DNL:4DNFI522M5AD.chrX.13775000-13800000.chrX.15250000-15275000 CUI	GTEXEQTL:eQTL.chrX.14718617.C.T.b38.Liver
4DNL:4DNFI522M5AD.chrX.13775000-13800000.chrX.15250000-15275000 CUI	GTEXEQTL:eQTL.chrX.14718617.C.T.b38.Nerve.Tibial
4DNL:4DNFI522M5AD.chrX.13775000-13800000.chrX.15250000-15275000 CUI	GTEXEQTL:eQTL.chrX.14718617.C.T.b38.Artery.Tibial
4DNL:4DNFI522M5AD.chrX.13775000-13800000.chrX.15250000-15275000 CUI	GTEXEQTL:eQTL.chrX.14718617.C.T.b38.Heart.Atrial.Appendage
4DNL:4DNFI522M5AD.chrX.13775000-13800000.chrX.15250000-15275000 CUI	GTEXEQTL:eQTL.chrX.14718617.C.T.b38.Skin.Not.Sun.Exposed.Suprapubic
4DNL:4DNFI522M5AD.chrX.13775000-13800000.chrX.15250000-15275000 CUI	GTEXEQTL:eQTL.chrX.14718617.C.T.b38.Brain.Caudate.basal.ganglia
4DNL:4DNFI522M5AD.chrX.13775000-13800000.chrX.15250000-15275000 CUI	GTEXEQTL:eQTL.chrX.14718617.C.T.b38.Esophagus.Muscularis
4DNL:4DNFI522M5AD.chrX.13775000-13800000.chrX.15250000-15275000 CUI	GTEXEQTL:eQTL.chrX.14718617.C.T.b38.Brain.Nucleus.accumbens.basal.ganglia
4DNL:4DNFI522M5AD.chrX.13775000-13800000.chrX.15250000-15275000 CUI	GTEXEQTL:eQTL.chrX.14718617.C.T.b38.Prostate
4DNL:4DNFI522M5AD.chrX.13775000-13800000.chrX.15250000-15275000 CUI	GTEXEQTL:eQTL.chrX.14718617.C.T.b38.Artery.Aorta
4DNL:4DNFI522M5AD.chrX.13775000-13800000.chrX.15250000-15275000 CUI	GTEXEQTL:eQTL.chrX.14718617.C.T.b38.Colon.Transverse
4DNL:4DNFI522M5AD.chrX.13775000-13800000.chrX.15250000-15275000 CUI	GTEXEQTL:eQTL.chrX.14718617.C.T.b38.Adipose.Subcutaneous
4DNL:4DNFI522M5AD.chrX.13775000-13800000.chrX.15250000-15275000 CUI	GTEXEQTL:eQTL.chrX.14718617.C.T.b38.Vagina
4DNL:4DNFI522M5AD.chrX.13775000-13800000.chrX.15250000-15275000 CUI	GTEXEQTL:eQTL.chrX.14718617.C.T.b38.Brain.Hypothalamus
4DNL:4DNFI522M5AD.chrX.13775000-13800000.chrX.15250000-15275000 CUI	GTEXEQTL:eQTL.chrX.14718617.C.T.b38.Brain.Cortex
4DNL:4DNFI522M5AD.chrX.13775000-13800000.chrX.15250000-15275000 CUI	GTEXEQTL:eQTL.chrX.14718617.C.T.b38.Muscle.Skeletal
4DNL:4DNFI522M5AD.chrX.13775000-13800000.chrX.15250000-15275000 CUI	GTEXEQTL:eQTL.chrX.14718617.C.T.b38.Colon.Sigmoid
4DNL:4DNFI522M5AD.chrX.13775000-13800000.chrX.15250000-15275000 CUI	GTEXEQTL:eQTL.chrX.14718617.C.T.b38.Brain.Cerebellar.Hemisphere
4DNL:4DNFI522M5AD.chrX.13775000-13800000.chrX.15250000-15275000 CUI	GTEXEQTL:eQTL.chrX.14718617.C.T.b38.Adipose.Visceral.Omentum
4DNL:4DNFI522M5AD.chrX.13775000-13800000.chrX.15250000-15275000 CUI	GTEXEQTL:eQTL.chrX.14718617.C.T.b38.Brain.Hippocampus
4DNL:4DNFI522M5AD.chrX.13775000-13800000.chrX.15250000-15275000 CUI	GTEXEQTL:eQTL.chrX.14718617.C.T.b38.Pituitary
4DNL:4DNFI522M5AD.chrX.13775000-13800000.chrX.15250000-15275000 CUI	GTEXEQTL:eQTL.chrX.14718617.C.T.b38.Cells.EBV-transformed.lymphocytes
4DNL:4DNFI522M5AD.chrX.13775000-13800000.chrX.15250000-15275000 CUI	GTEXEQTL:eQTL.chrX.14718617.C.T.b38.Esophagus.Gastroesophageal.Junction
4DNL:4DNFI522M5AD.chrX.13775000-13800000.chrX.15250000-15275000 CUI	GTEXEQTL:eQTL.chrX.14718617.C.T.b38.Artery.Coronary
4DNL:4DNFI522M5AD.chrX.13775000-13800000.chrX.15250000-15275000 CUI	GTEXEQTL:eQTL.chrX.14718617.C.T.b38.Heart.Left.Ventricle
4DNL:4DNFI522M5AD.chrX.13775000-13800000.chrX.15250000-15275000 CUI	GTEXEQTL:eQTL.chrX.14718617.C.T.b38.Brain.Cerebellum
4DNL:4DNFI522M5AD.chrX.13775000-13800000.chrX.15250000-15275000 CUI	GTEXEQTL:eQTL.chrX.14718617.C.T.b38.Minor.Salivary.Gland
4DNL:4DNFI522M5AD.chrX.13775000-13800000.chrX.15250000-15275000 CUI	GTEXEQTL:eQTL.chrX.14718617.C.T.b38.Spleen
4DNL:4DNFI522M5AD.chrX.13775000-13800000.chrX.15250000-15275000 CUI	GTEXEQTL:eQTL.chrX.14718617.C.T.b38.Kidney.Cortex
4DNL:4DNFI522M5AD.chrX.13775000-13800000.chrX.15250000-15275000 CUI	GTEXEQTL:eQTL.chrX.14718617.C.T.b38.Testis
4DNL:4DNFI522M5AD.chrX.13775000-13800000.chrX.15250000-15275000 CUI	GTEXEQTL:eQTL.chrX.14718617.C.T.b38.Whole.Blood
4DNL:4DNFI522M5AD.chrX.13775000-13800000.chrX.15250000-15275000 CUI	GTEXEQTL:eQTL.chrX.14718617.C.T.b38.Adrenal.Gland
4DNL:4DNFI522M5AD.chrX.13775000-13800000.chrX.15250000-15275000 CUI	GTEXEQTL:eQTL.chrX.14718617.C.T.b38.Esophagus.Mucosa
4DNL:4DNFI522M5AD.chrX.13775000-13800000.chrX.15250000-15275000 CUI	GTEXEQTL:eQTL.chrX.14718617.C.T.b38.Brain.Frontal.Cortex.BA9
4DNL:4DNFI522M5AD.chrX.13775000-13800000.chrX.15250000-15275000 CUI	GTEXEQTL:eQTL.chrX.14718617.C.T.b38.Brain.Spinal.cord.cervical.c-1
4DNL:4DNFI522M5AD.chrX.13775000-13800000.chrX.15250000-15275000 CUI	GTEXEQTL:eQTL.chrX.14718617.C.T.b38.Breast.Mammary.Tissue
4DNL:4DNFI522M5AD.chrX.13775000-13800000.chrX.15250000-15275000 CUI	GTEXEQTL:eQTL.chrX.14718617.C.T.b38.Ovary
4DNL:4DNFI522M5AD.chrX.13775000-13800000.chrX.15250000-15275000 CUI	GTEXEQTL:eQTL.chrX.14718617.C.T.b38.Lung
4DNL:4DNFI522M5AD.chrX.13775000-13800000.chrX.15250000-15275000 CUI	GTEXEQTL:eQTL.chrX.14718617.C.T.b38.Brain.Substantia.nigra
4DNL:4DNFI522M5AD.chrX.13775000-13800000.chrX.15250000-15275000 CUI	GTEXEQTL:eQTL.chrX.14718617.C.T.b38.Brain.Putamen.basal.ganglia
4DNL:4DNFI522M5AD.chrX.13775000-13800000.chrX.15250000-15275000 CUI	GTEXEQTL:eQTL.chrX.14718617.C.T.b38.Brain.Anterior.cingulate.cortex.BA24
4DNL:4DNFI522M5AD.chrX.13775000-13800000.chrX.15250000-15275000 CUI	GTEXEQTL:eQTL.chrX.14718617.C.T.b38.Cells.Cultured.fibroblasts
4DNL:4DNFI522M5AD.chrX.13775000-13800000.chrX.15250000-15275000 CUI	GTEXEQTL:eQTL.chrX.14718617.C.T.b38.Thyroid
4DNL:4DNFI522M5AD.chrX.13775000-13800000.chrX.15250000-15275000 CUI	GTEXEQTL:eQTL.chrX.14718617.C.T.b38.Pancreas
4DNL:4DNFI522M5AD.chrX.13775000-13800000.chrX.15250000-15275000 CUI	GTEXEQTL:eQTL.chrX.14721336.C.CA.b38.Brain.Amygdala
4DNL:4DNFI522M5AD.chrX.13775000-13800000.chrX.15250000-15275000 CUI	GTEXEQTL:eQTL.chrX.14721336.C.CA.b38.Stomach
4DNL:4DNFI522M5AD.chrX.13775000-13800000.chrX.15250000-15275000 CUI	GTEXEQTL:eQTL.chrX.14721336.C.CA.b38.Skin.Sun.Exposed.Lower.leg
4DNL:4DNFI522M5AD.chrX.13775000-13800000.chrX.15250000-15275000 CUI	GTEXEQTL:eQTL.chrX.14721336.C.CA.b38.Small.Intestine.Terminal.Ileum
4DNL:4DNFI522M5AD.chrX.13775000-13800000.chrX.15250000-15275000 CUI	GTEXEQTL:eQTL.chrX.14721336.C.CA.b38.Liver
4DNL:4DNFI522M5AD.chrX.13775000-13800000.chrX.15250000-15275000 CUI	GTEXEQTL:eQTL.chrX.14721336.C.CA.b38.Nerve.Tibial
4DNL:4DNFI522M5AD.chrX.13775000-13800000.chrX.15250000-15275000 CUI	GTEXEQTL:eQTL.chrX.14721336.C.CA.b38.Artery.Tibial
4DNL:4DNFI522M5AD.chrX.13775000-13800000.chrX.15250000-15275000 CUI	GTEXEQTL:eQTL.chrX.14721336.C.CA.b38.Heart.Atrial.Appendage
4DNL:4DNFI522M5AD.chrX.13775000-13800000.chrX.15250000-15275000 CUI	GTEXEQTL:eQTL.chrX.14721336.C.CA.b38.Skin.Not.Sun.Exposed.Suprapubic
4DNL:4DNFI522M5AD.chrX.13775000-13800000.chrX.15250000-15275000 CUI	GTEXEQTL:eQTL.chrX.14721336.C.CA.b38.Brain.Caudate.basal.ganglia
4DNL:4DNFI522M5AD.chrX.13775000-13800000.chrX.15250000-15275000 CUI	GTEXEQTL:eQTL.chrX.14721336.C.CA.b38.Esophagus.Muscularis
4DNL:4DNFI522M5AD.chrX.13775000-13800000.chrX.15250000-15275000 CUI	GTEXEQTL:eQTL.chrX.14721336.C.CA.b38.Brain.Nucleus.accumbens.basal.ganglia
4DNL:4DNFI522M5AD.chrX.13775000-13800000.chrX.15250000-15275000 CUI	GTEXEQTL:eQTL.chrX.14721336.C.CA.b38.Prostate
4DNL:4DNFI522M5AD.chrX.13775000-13800000.chrX.15250000-15275000 CUI	GTEXEQTL:eQTL.chrX.14721336.C.CA.b38.Artery.Aorta
4DNL:4DNFI522M5AD.chrX.13775000-13800000.chrX.15250000-15275000 CUI	GTEXEQTL:eQTL.chrX.14721336.C.CA.b38.Colon.Transverse
4DNL:4DNFI522M5AD.chrX.13775000-13800000.chrX.15250000-15275000 CUI	GTEXEQTL:eQTL.chrX.14721336.C.CA.b38.Adipose.Subcutaneous
4DNL:4DNFI522M5AD.chrX.13775000-13800000.chrX.15250000-15275000 CUI	GTEXEQTL:eQTL.chrX.14721336.C.CA.b38.Vagina
4DNL:4DNFI522M5AD.chrX.13775000-13800000.chrX.15250000-15275000 CUI	GTEXEQTL:eQTL.chrX.14721336.C.CA.b38.Brain.Hypothalamus
4DNL:4DNFI522M5AD.chrX.13775000-13800000.chrX.15250000-15275000 CUI	GTEXEQTL:eQTL.chrX.14721336.C.CA.b38.Brain.Cortex
4DNL:4DNFI522M5AD.chrX.13775000-13800000.chrX.15250000-15275000 CUI	GTEXEQTL:eQTL.chrX.14721336.C.CA.b38.Muscle.Skeletal
4DNL:4DNFI522M5AD.chrX.13775000-13800000.chrX.15250000-15275000 CUI	GTEXEQTL:eQTL.chrX.14721336.C.CA.b38.Colon.Sigmoid
4DNL:4DNFI522M5AD.chrX.13775000-13800000.chrX.15250000-15275000 CUI	GTEXEQTL:eQTL.chrX.14721336.C.CA.b38.Brain.Cerebellar.Hemisphere
4DNL:4DNFI522M5AD.chrX.13775000-13800000.chrX.15250000-15275000 CUI	GTEXEQTL:eQTL.chrX.14721336.C.CA.b38.Adipose.Visceral.Omentum
4DNL:4DNFI522M5AD.chrX.13775000-13800000.chrX.15250000-15275000 CUI	GTEXEQTL:eQTL.chrX.14721336.C.CA.b38.Brain.Hippocampus
4DNL:4DNFI522M5AD.chrX.13775000-13800000.chrX.15250000-15275000 CUI	GTEXEQTL:eQTL.chrX.14721336.C.CA.b38.Pituitary
4DNL:4DNFI522M5AD.chrX.13775000-13800000.chrX.15250000-15275000 CUI	GTEXEQTL:eQTL.chrX.14721336.C.CA.b38.Cells.EBV-transformed.lymphocytes
4DNL:4DNFI522M5AD.chrX.13775000-13800000.chrX.15250000-15275000 CUI	GTEXEQTL:eQTL.chrX.14721336.C.CA.b38.Esophagus.Gastroesophageal.Junction
4DNL:4DNFI522M5AD.chrX.13775000-13800000.chrX.15250000-15275000 CUI	GTEXEQTL:eQTL.chrX.14721336.C.CA.b38.Artery.Coronary
4DNL:4DNFI522M5AD.chrX.13775000-13800000.chrX.15250000-15275000 CUI	GTEXEQTL:eQTL.chrX.14721336.C.CA.b38.Heart.Left.Ventricle
4DNL:4DNFI522M5AD.chrX.13775000-13800000.chrX.15250000-15275000 CUI	GTEXEQTL:eQTL.chrX.14721336.C.CA.b38.Brain.Cerebellum
4DNL:4DNFI522M5AD.chrX.13775000-13800000.chrX.15250000-15275000 CUI	GTEXEQTL:eQTL.chrX.14721336.C.CA.b38.Minor.Salivary.Gland
4DNL:4DNFI522M5AD.chrX.13775000-13800000.chrX.15250000-15275000 CUI	GTEXEQTL:eQTL.chrX.14721336.C.CA.b38.Spleen
4DNL:4DNFI522M5AD.chrX.13775000-13800000.chrX.15250000-15275000 CUI	GTEXEQTL:eQTL.chrX.14721336.C.CA.b38.Kidney.Cortex
4DNL:4DNFI522M5AD.chrX.13775000-13800000.chrX.15250000-15275000 CUI	GTEXEQTL:eQTL.chrX.14721336.C.CA.b38.Testis
4DNL:4DNFI522M5AD.chrX.13775000-13800000.chrX.15250000-15275000 CUI	GTEXEQTL:eQTL.chrX.14721336.C.CA.b38.Whole.Blood
4DNL:4DNFI522M5AD.chrX.13775000-13800000.chrX.15250000-15275000 CUI	GTEXEQTL:eQTL.chrX.14721336.C.CA.b38.Adrenal.Gland
4DNL:4DNFI522M5AD.chrX.13775000-13800000.chrX.15250000-15275000 CUI	GTEXEQTL:eQTL.chrX.14721336.C.CA.b38.Esophagus.Mucosa
4DNL:4DNFI522M5AD.chrX.13775000-13800000.chrX.15250000-15275000 CUI	GTEXEQTL:eQTL.chrX.14721336.C.CA.b38.Brain.Frontal.Cortex.BA9
4DNL:4DNFI522M5AD.chrX.13775000-13800000.chrX.15250000-15275000 CUI	GTEXEQTL:eQTL.chrX.14721336.C.CA.b38.Brain.Spinal.cord.cervical.c-1
4DNL:4DNFI522M5AD.chrX.13775000-13800000.chrX.15250000-15275000 CUI	GTEXEQTL:eQTL.chrX.14721336.C.CA.b38.Breast.Mammary.Tissue
4DNL:4DNFI522M5AD.chrX.13775000-13800000.chrX.15250000-15275000 CUI	GTEXEQTL:eQTL.chrX.14721336.C.CA.b38.Ovary
4DNL:4DNFI522M5AD.chrX.13775000-13800000.chrX.15250000-15275000 CUI	GTEXEQTL:eQTL.chrX.14721336.C.CA.b38.Lung
4DNL:4DNFI522M5AD.chrX.13775000-13800000.chrX.15250000-15275000 CUI	GTEXEQTL:eQTL.chrX.14721336.C.CA.b38.Brain.Substantia.nigra
4DNL:4DNFI522M5AD.chrX.13775000-13800000.chrX.15250000-15275000 CUI	GTEXEQTL:eQTL.chrX.14721336.C.CA.b38.Brain.Putamen.basal.ganglia
4DNL:4DNFI522M5AD.chrX.13775000-13800000.chrX.15250000-15275000 CUI	GTEXEQTL:eQTL.chrX.14721336.C.CA.b38.Brain.Anterior.cingulate.cortex.BA24
4DNL:4DNFI522M5AD.chrX.13775000-13800000.chrX.15250000-15275000 CUI	GTEXEQTL:eQTL.chrX.14721336.C.CA.b38.Cells.Cultured.fibroblasts
4DNL:4DNFI522M5AD.chrX.13775000-13800000.chrX.15250000-15275000 CUI	GTEXEQTL:eQTL.chrX.14721336.C.CA.b38.Thyroid
4DNL:4DNFI522M5AD.chrX.13775000-13800000.chrX.15250000-15275000 CUI	GTEXEQTL:eQTL.chrX.14721336.C.CA.b38.Pancreas
4DNL:4DNFI522M5AD.chrX.13775000-13800000.chrX.15250000-15275000 CUI	GTEXEQTL:eQTL.chrX.14725241.A.G.b38.Brain.Amygdala
4DNL:4DNFI522M5AD.chrX.13775000-13800000.chrX.15250000-15275000 CUI	GTEXEQTL:eQTL.chrX.14725241.A.G.b38.Stomach
4DNL:4DNFI522M5AD.chrX.13775000-13800000.chrX.15250000-15275000 CUI	GTEXEQTL:eQTL.chrX.14725241.A.G.b38.Skin.Sun.Exposed.Lower.leg
4DNL:4DNFI522M5AD.chrX.13775000-13800000.chrX.15250000-15275000 CUI	GTEXEQTL:eQTL.chrX.14725241.A.G.b38.Small.Intestine.Terminal.Ileum
4DNL:4DNFI522M5AD.chrX.13775000-13800000.chrX.15250000-15275000 CUI	GTEXEQTL:eQTL.chrX.14725241.A.G.b38.Liver
4DNL:4DNFI522M5AD.chrX.13775000-13800000.chrX.15250000-15275000 CUI	GTEXEQTL:eQTL.chrX.14725241.A.G.b38.Nerve.Tibial
4DNL:4DNFI522M5AD.chrX.13775000-13800000.chrX.15250000-15275000 CUI	GTEXEQTL:eQTL.chrX.14725241.A.G.b38.Artery.Tibial
4DNL:4DNFI522M5AD.chrX.13775000-13800000.chrX.15250000-15275000 CUI	GTEXEQTL:eQTL.chrX.14725241.A.G.b38.Heart.Atrial.Appendage
4DNL:4DNFI522M5AD.chrX.13775000-13800000.chrX.15250000-15275000 CUI	GTEXEQTL:eQTL.chrX.14725241.A.G.b38.Skin.Not.Sun.Exposed.Suprapubic
4DNL:4DNFI522M5AD.chrX.13775000-13800000.chrX.15250000-15275000 CUI	GTEXEQTL:eQTL.chrX.14725241.A.G.b38.Brain.Caudate.basal.ganglia
4DNL:4DNFI522M5AD.chrX.13775000-13800000.chrX.15250000-15275000 CUI	GTEXEQTL:eQTL.chrX.14725241.A.G.b38.Esophagus.Muscularis
4DNL:4DNFI522M5AD.chrX.13775000-13800000.chrX.15250000-15275000 CUI	GTEXEQTL:eQTL.chrX.14725241.A.G.b38.Brain.Nucleus.accumbens.basal.ganglia
4DNL:4DNFI522M5AD.chrX.13775000-13800000.chrX.15250000-15275000 CUI	GTEXEQTL:eQTL.chrX.14725241.A.G.b38.Prostate
4DNL:4DNFI522M5AD.chrX.13775000-13800000.chrX.15250000-15275000 CUI	GTEXEQTL:eQTL.chrX.14725241.A.G.b38.Artery.Aorta
4DNL:4DNFI522M5AD.chrX.13775000-13800000.chrX.15250000-15275000 CUI	GTEXEQTL:eQTL.chrX.14725241.A.G.b38.Colon.Transverse
4DNL:4DNFI522M5AD.chrX.13775000-13800000.chrX.15250000-15275000 CUI	GTEXEQTL:eQTL.chrX.14725241.A.G.b38.Adipose.Subcutaneous
4DNL:4DNFI522M5AD.chrX.13775000-13800000.chrX.15250000-15275000 CUI	GTEXEQTL:eQTL.chrX.14725241.A.G.b38.Vagina
4DNL:4DNFI522M5AD.chrX.13775000-13800000.chrX.15250000-15275000 CUI	GTEXEQTL:eQTL.chrX.14725241.A.G.b38.Brain.Hypothalamus
4DNL:4DNFI522M5AD.chrX.13775000-13800000.chrX.15250000-15275000 CUI	GTEXEQTL:eQTL.chrX.14725241.A.G.b38.Brain.Cortex
4DNL:4DNFI522M5AD.chrX.13775000-13800000.chrX.15250000-15275000 CUI	GTEXEQTL:eQTL.chrX.14725241.A.G.b38.Muscle.Skeletal
4DNL:4DNFI522M5AD.chrX.13775000-13800000.chrX.15250000-15275000 CUI	GTEXEQTL:eQTL.chrX.14725241.A.G.b38.Colon.Sigmoid
4DNL:4DNFI522M5AD.chrX.13775000-13800000.chrX.15250000-15275000 CUI	GTEXEQTL:eQTL.chrX.14725241.A.G.b38.Brain.Cerebellar.Hemisphere
4DNL:4DNFI522M5AD.chrX.13775000-13800000.chrX.15250000-15275000 CUI	GTEXEQTL:eQTL.chrX.14725241.A.G.b38.Adipose.Visceral.Omentum
4DNL:4DNFI522M5AD.chrX.13775000-13800000.chrX.15250000-15275000 CUI	GTEXEQTL:eQTL.chrX.14725241.A.G.b38.Brain.Hippocampus
4DNL:4DNFI522M5AD.chrX.13775000-13800000.chrX.15250000-15275000 CUI	GTEXEQTL:eQTL.chrX.14725241.A.G.b38.Pituitary
4DNL:4DNFI522M5AD.chrX.13775000-13800000.chrX.15250000-15275000 CUI	GTEXEQTL:eQTL.chrX.14725241.A.G.b38.Cells.EBV-transformed.lymphocytes
4DNL:4DNFI522M5AD.chrX.13775000-13800000.chrX.15250000-15275000 CUI	GTEXEQTL:eQTL.chrX.14725241.A.G.b38.Esophagus.Gastroesophageal.Junction
4DNL:4DNFI522M5AD.chrX.13775000-13800000.chrX.15250000-15275000 CUI	GTEXEQTL:eQTL.chrX.14725241.A.G.b38.Artery.Coronary
4DNL:4DNFI522M5AD.chrX.13775000-13800000.chrX.15250000-15275000 CUI	GTEXEQTL:eQTL.chrX.14725241.A.G.b38.Heart.Left.Ventricle
4DNL:4DNFI522M5AD.chrX.13775000-13800000.chrX.15250000-15275000 CUI	GTEXEQTL:eQTL.chrX.14725241.A.G.b38.Brain.Cerebellum
4DNL:4DNFI522M5AD.chrX.13775000-13800000.chrX.15250000-15275000 CUI	GTEXEQTL:eQTL.chrX.14725241.A.G.b38.Minor.Salivary.Gland
4DNL:4DNFI522M5AD.chrX.13775000-13800000.chrX.15250000-15275000 CUI	GTEXEQTL:eQTL.chrX.14725241.A.G.b38.Spleen
4DNL:4DNFI522M5AD.chrX.13775000-13800000.chrX.15250000-15275000 CUI	GTEXEQTL:eQTL.chrX.14725241.A.G.b38.Kidney.Cortex
4DNL:4DNFI522M5AD.chrX.13775000-13800000.chrX.15250000-15275000 CUI	GTEXEQTL:eQTL.chrX.14725241.A.G.b38.Testis
4DNL:4DNFI522M5AD.chrX.13775000-13800000.chrX.15250000-15275000 CUI	GTEXEQTL:eQTL.chrX.14725241.A.G.b38.Whole.Blood
4DNL:4DNFI522M5AD.chrX.13775000-13800000.chrX.15250000-15275000 CUI	GTEXEQTL:eQTL.chrX.14725241.A.G.b38.Adrenal.Gland
4DNL:4DNFI522M5AD.chrX.13775000-13800000.chrX.15250000-15275000 CUI	GTEXEQTL:eQTL.chrX.14725241.A.G.b38.Esophagus.Mucosa
4DNL:4DNFI522M5AD.chrX.13775000-13800000.chrX.15250000-15275000 CUI	GTEXEQTL:eQTL.chrX.14725241.A.G.b38.Brain.Frontal.Cortex.BA9
4DNL:4DNFI522M5AD.chrX.13775000-13800000.chrX.15250000-15275000 CUI	GTEXEQTL:eQTL.chrX.14725241.A.G.b38.Brain.Spinal.cord.cervical.c-1
4DNL:4DNFI522M5AD.chrX.13775000-13800000.chrX.15250000-15275000 CUI	GTEXEQTL:eQTL.chrX.14725241.A.G.b38.Breast.Mammary.Tissue
4DNL:4DNFI522M5AD.chrX.13775000-13800000.chrX.15250000-15275000 CUI	GTEXEQTL:eQTL.chrX.14725241.A.G.b38.Ovary
4DNL:4DNFI522M5AD.chrX.13775000-13800000.chrX.15250000-15275000 CUI	GTEXEQTL:eQTL.chrX.14725241.A.G.b38.Lung
4DNL:4DNFI522M5AD.chrX.13775000-13800000.chrX.15250000-15275000 CUI	GTEXEQTL:eQTL.chrX.14725241.A.G.b38.Brain.Substantia.nigra
4DNL:4DNFI522M5AD.chrX.13775000-13800000.chrX.15250000-15275000 CUI	GTEXEQTL:eQTL.chrX.14725241.A.G.b38.Brain.Putamen.basal.ganglia
4DNL:4DNFI522M5AD.chrX.13775000-13800000.chrX.15250000-15275000 CUI	GTEXEQTL:eQTL.chrX.14725241.A.G.b38.Brain.Anterior.cingulate.cortex.BA24
4DNL:4DNFI522M5AD.chrX.13775000-13800000.chrX.15250000-15275000 CUI	GTEXEQTL:eQTL.chrX.14725241.A.G.b38.Cells.Cultured.fibroblasts
4DNL:4DNFI522M5AD.chrX.13775000-13800000.chrX.15250000-15275000 CUI	GTEXEQTL:eQTL.chrX.14725241.A.G.b38.Thyroid
4DNL:4DNFI522M5AD.chrX.13775000-13800000.chrX.15250000-15275000 CUI	GTEXEQTL:eQTL.chrX.14725241.A.G.b38.Pancreas
4DNL:4DNFI522M5AD.chrX.13775000-13800000.chrX.15250000-15275000 CUI	GTEXEQTL:eQTL.chrX.14731219.T.C.b38.Brain.Amygdala
4DNL:4DNFI522M5AD.chrX.13775000-13800000.chrX.15250000-15275000 CUI	GTEXEQTL:eQTL.chrX.14731219.T.C.b38.Stomach
4DNL:4DNFI522M5AD.chrX.13775000-13800000.chrX.15250000-15275000 CUI	GTEXEQTL:eQTL.chrX.14731219.T.C.b38.Skin.Sun.Exposed.Lower.leg
4DNL:4DNFI522M5AD.chrX.13775000-13800000.chrX.15250000-15275000 CUI	GTEXEQTL:eQTL.chrX.14731219.T.C.b38.Small.Intestine.Terminal.Ileum
4DNL:4DNFI522M5AD.chrX.13775000-13800000.chrX.15250000-15275000 CUI	GTEXEQTL:eQTL.chrX.14731219.T.C.b38.Liver
4DNL:4DNFI522M5AD.chrX.13775000-13800000.chrX.15250000-15275000 CUI	GTEXEQTL:eQTL.chrX.14731219.T.C.b38.Nerve.Tibial
4DNL:4DNFI522M5AD.chrX.13775000-13800000.chrX.15250000-15275000 CUI	GTEXEQTL:eQTL.chrX.14731219.T.C.b38.Artery.Tibial
4DNL:4DNFI522M5AD.chrX.13775000-13800000.chrX.15250000-15275000 CUI	GTEXEQTL:eQTL.chrX.14731219.T.C.b38.Heart.Atrial.Appendage
4DNL:4DNFI522M5AD.chrX.13775000-13800000.chrX.15250000-15275000 CUI	GTEXEQTL:eQTL.chrX.14731219.T.C.b38.Skin.Not.Sun.Exposed.Suprapubic
4DNL:4DNFI522M5AD.chrX.13775000-13800000.chrX.15250000-15275000 CUI	GTEXEQTL:eQTL.chrX.14731219.T.C.b38.Brain.Caudate.basal.ganglia
4DNL:4DNFI522M5AD.chrX.13775000-13800000.chrX.15250000-15275000 CUI	GTEXEQTL:eQTL.chrX.14731219.T.C.b38.Esophagus.Muscularis
4DNL:4DNFI522M5AD.chrX.13775000-13800000.chrX.15250000-15275000 CUI	GTEXEQTL:eQTL.chrX.14731219.T.C.b38.Brain.Nucleus.accumbens.basal.ganglia
4DNL:4DNFI522M5AD.chrX.13775000-13800000.chrX.15250000-15275000 CUI	GTEXEQTL:eQTL.chrX.14731219.T.C.b38.Prostate
4DNL:4DNFI522M5AD.chrX.13775000-13800000.chrX.15250000-15275000 CUI	GTEXEQTL:eQTL.chrX.14731219.T.C.b38.Artery.Aorta
4DNL:4DNFI522M5AD.chrX.13775000-13800000.chrX.15250000-15275000 CUI	GTEXEQTL:eQTL.chrX.14731219.T.C.b38.Colon.Transverse
4DNL:4DNFI522M5AD.chrX.13775000-13800000.chrX.15250000-15275000 CUI	GTEXEQTL:eQTL.chrX.14731219.T.C.b38.Adipose.Subcutaneous
4DNL:4DNFI522M5AD.chrX.13775000-13800000.chrX.15250000-15275000 CUI	GTEXEQTL:eQTL.chrX.14731219.T.C.b38.Vagina
4DNL:4DNFI522M5AD.chrX.13775000-13800000.chrX.15250000-15275000 CUI	GTEXEQTL:eQTL.chrX.14731219.T.C.b38.Brain.Hypothalamus
4DNL:4DNFI522M5AD.chrX.13775000-13800000.chrX.15250000-15275000 CUI	GTEXEQTL:eQTL.chrX.14731219.T.C.b38.Brain.Cortex
4DNL:4DNFI522M5AD.chrX.13775000-13800000.chrX.15250000-15275000 CUI	GTEXEQTL:eQTL.chrX.14731219.T.C.b38.Muscle.Skeletal
4DNL:4DNFI522M5AD.chrX.13775000-13800000.chrX.15250000-15275000 CUI	GTEXEQTL:eQTL.chrX.14731219.T.C.b38.Colon.Sigmoid
4DNL:4DNFI522M5AD.chrX.13775000-13800000.chrX.15250000-15275000 CUI	GTEXEQTL:eQTL.chrX.14731219.T.C.b38.Brain.Cerebellar.Hemisphere
4DNL:4DNFI522M5AD.chrX.13775000-13800000.chrX.15250000-15275000 CUI	GTEXEQTL:eQTL.chrX.14731219.T.C.b38.Adipose.Visceral.Omentum
4DNL:4DNFI522M5AD.chrX.13775000-13800000.chrX.15250000-15275000 CUI	GTEXEQTL:eQTL.chrX.14731219.T.C.b38.Brain.Hippocampus
4DNL:4DNFI522M5AD.chrX.13775000-13800000.chrX.15250000-15275000 CUI	GTEXEQTL:eQTL.chrX.14731219.T.C.b38.Pituitary
4DNL:4DNFI522M5AD.chrX.13775000-13800000.chrX.15250000-15275000 CUI	GTEXEQTL:eQTL.chrX.14731219.T.C.b38.Cells.EBV-transformed.lymphocytes
4DNL:4DNFI522M5AD.chrX.13775000-13800000.chrX.15250000-15275000 CUI	GTEXEQTL:eQTL.chrX.14731219.T.C.b38.Esophagus.Gastroesophageal.Junction
4DNL:4DNFI522M5AD.chrX.13775000-13800000.chrX.15250000-15275000 CUI	GTEXEQTL:eQTL.chrX.14731219.T.C.b38.Artery.Coronary
4DNL:4DNFI522M5AD.chrX.13775000-13800000.chrX.15250000-15275000 CUI	GTEXEQTL:eQTL.chrX.14731219.T.C.b38.Heart.Left.Ventricle
4DNL:4DNFI522M5AD.chrX.13775000-13800000.chrX.15250000-15275000 CUI	GTEXEQTL:eQTL.chrX.14731219.T.C.b38.Brain.Cerebellum
4DNL:4DNFI522M5AD.chrX.13775000-13800000.chrX.15250000-15275000 CUI	GTEXEQTL:eQTL.chrX.14731219.T.C.b38.Minor.Salivary.Gland
4DNL:4DNFI522M5AD.chrX.13775000-13800000.chrX.15250000-15275000 CUI	GTEXEQTL:eQTL.chrX.14731219.T.C.b38.Spleen
4DNL:4DNFI522M5AD.chrX.13775000-13800000.chrX.15250000-15275000 CUI	GTEXEQTL:eQTL.chrX.14731219.T.C.b38.Kidney.Cortex
4DNL:4DNFI522M5AD.chrX.13775000-13800000.chrX.15250000-15275000 CUI	GTEXEQTL:eQTL.chrX.14731219.T.C.b38.Testis
4DNL:4DNFI522M5AD.chrX.13775000-13800000.chrX.15250000-15275000 CUI	GTEXEQTL:eQTL.chrX.14731219.T.C.b38.Whole.Blood
4DNL:4DNFI522M5AD.chrX.13775000-13800000.chrX.15250000-15275000 CUI	GTEXEQTL:eQTL.chrX.14731219.T.C.b38.Adrenal.Gland
4DNL:4DNFI522M5AD.chrX.13775000-13800000.chrX.15250000-15275000 CUI	GTEXEQTL:eQTL.chrX.14731219.T.C.b38.Esophagus.Mucosa
4DNL:4DNFI522M5AD.chrX.13775000-13800000.chrX.15250000-15275000 CUI	GTEXEQTL:eQTL.chrX.14731219.T.C.b38.Brain.Frontal.Cortex.BA9
4DNL:4DNFI522M5AD.chrX.13775000-13800000.chrX.15250000-15275000 CUI	GTEXEQTL:eQTL.chrX.14731219.T.C.b38.Brain.Spinal.cord.cervical.c-1
4DNL:4DNFI522M5AD.chrX.13775000-13800000.chrX.15250000-15275000 CUI	GTEXEQTL:eQTL.chrX.14731219.T.C.b38.Breast.Mammary.Tissue
4DNL:4DNFI522M5AD.chrX.13775000-13800000.chrX.15250000-15275000 CUI	GTEXEQTL:eQTL.chrX.14731219.T.C.b38.Ovary
4DNL:4DNFI522M5AD.chrX.13775000-13800000.chrX.15250000-15275000 CUI	GTEXEQTL:eQTL.chrX.14731219.T.C.b38.Lung
4DNL:4DNFI522M5AD.chrX.13775000-13800000.chrX.15250000-15275000 CUI	GTEXEQTL:eQTL.chrX.14731219.T.C.b38.Brain.Substantia.nigra
4DNL:4DNFI522M5AD.chrX.13775000-13800000.chrX.15250000-15275000 CUI	GTEXEQTL:eQTL.chrX.14731219.T.C.b38.Brain.Putamen.basal.ganglia
4DNL:4DNFI522M5AD.chrX.13775000-13800000.chrX.15250000-15275000 CUI	GTEXEQTL:eQTL.chrX.14731219.T.C.b38.Brain.Anterior.cingulate.cortex.BA24
4DNL:4DNFI522M5AD.chrX.13775000-13800000.chrX.15250000-15275000 CUI	GTEXEQTL:eQTL.chrX.14731219.T.C.b38.Cells.Cultured.fibroblasts
4DNL:4DNFI522M5AD.chrX.13775000-13800000.chrX.15250000-15275000 CUI	GTEXEQTL:eQTL.chrX.14731219.T.C.b38.Thyroid
4DNL:4DNFI522M5AD.chrX.13775000-13800000.chrX.15250000-15275000 CUI	GTEXEQTL:eQTL.chrX.14731219.T.C.b38.Pancreas
4DNL:4DNFI522M5AD.chrX.13775000-13800000.chrX.15250000-15275000 CUI	GTEXEQTL:eQTL.chrX.14733302.A.G.b38.Brain.Amygdala
4DNL:4DNFI522M5AD.chrX.13775000-13800000.chrX.15250000-15275000 CUI	GTEXEQTL:eQTL.chrX.14733302.A.G.b38.Stomach
4DNL:4DNFI522M5AD.chrX.13775000-13800000.chrX.15250000-15275000 CUI	GTEXEQTL:eQTL.chrX.14733302.A.G.b38.Skin.Sun.Exposed.Lower.leg
4DNL:4DNFI522M5AD.chrX.13775000-13800000.chrX.15250000-15275000 CUI	GTEXEQTL:eQTL.chrX.14733302.A.G.b38.Small.Intestine.Terminal.Ileum
4DNL:4DNFI522M5AD.chrX.13775000-13800000.chrX.15250000-15275000 CUI	GTEXEQTL:eQTL.chrX.14733302.A.G.b38.Liver
4DNL:4DNFI522M5AD.chrX.13775000-13800000.chrX.15250000-15275000 CUI	GTEXEQTL:eQTL.chrX.14733302.A.G.b38.Nerve.Tibial
4DNL:4DNFI522M5AD.chrX.13775000-13800000.chrX.15250000-15275000 CUI	GTEXEQTL:eQTL.chrX.14733302.A.G.b38.Artery.Tibial
4DNL:4DNFI522M5AD.chrX.13775000-13800000.chrX.15250000-15275000 CUI	GTEXEQTL:eQTL.chrX.14733302.A.G.b38.Heart.Atrial.Appendage
4DNL:4DNFI522M5AD.chrX.13775000-13800000.chrX.15250000-15275000 CUI	GTEXEQTL:eQTL.chrX.14733302.A.G.b38.Skin.Not.Sun.Exposed.Suprapubic
4DNL:4DNFI522M5AD.chrX.13775000-13800000.chrX.15250000-15275000 CUI	GTEXEQTL:eQTL.chrX.14733302.A.G.b38.Brain.Caudate.basal.ganglia
4DNL:4DNFI522M5AD.chrX.13775000-13800000.chrX.15250000-15275000 CUI	GTEXEQTL:eQTL.chrX.14733302.A.G.b38.Esophagus.Muscularis
4DNL:4DNFI522M5AD.chrX.13775000-13800000.chrX.15250000-15275000 CUI	GTEXEQTL:eQTL.chrX.14733302.A.G.b38.Brain.Nucleus.accumbens.basal.ganglia
4DNL:4DNFI522M5AD.chrX.13775000-13800000.chrX.15250000-15275000 CUI	GTEXEQTL:eQTL.chrX.14733302.A.G.b38.Prostate
4DNL:4DNFI522M5AD.chrX.13775000-13800000.chrX.15250000-15275000 CUI	GTEXEQTL:eQTL.chrX.14733302.A.G.b38.Artery.Aorta
4DNL:4DNFI522M5AD.chrX.13775000-13800000.chrX.15250000-15275000 CUI	GTEXEQTL:eQTL.chrX.14733302.A.G.b38.Colon.Transverse
4DNL:4DNFI522M5AD.chrX.13775000-13800000.chrX.15250000-15275000 CUI	GTEXEQTL:eQTL.chrX.14733302.A.G.b38.Adipose.Subcutaneous
4DNL:4DNFI522M5AD.chrX.13775000-13800000.chrX.15250000-15275000 CUI	GTEXEQTL:eQTL.chrX.14733302.A.G.b38.Vagina
4DNL:4DNFI522M5AD.chrX.13775000-13800000.chrX.15250000-15275000 CUI	GTEXEQTL:eQTL.chrX.14733302.A.G.b38.Brain.Hypothalamus
4DNL:4DNFI522M5AD.chrX.13775000-13800000.chrX.15250000-15275000 CUI	GTEXEQTL:eQTL.chrX.14733302.A.G.b38.Brain.Cortex
4DNL:4DNFI522M5AD.chrX.13775000-13800000.chrX.15250000-15275000 CUI	GTEXEQTL:eQTL.chrX.14733302.A.G.b38.Muscle.Skeletal
4DNL:4DNFI522M5AD.chrX.13775000-13800000.chrX.15250000-15275000 CUI	GTEXEQTL:eQTL.chrX.14733302.A.G.b38.Colon.Sigmoid
4DNL:4DNFI522M5AD.chrX.13775000-13800000.chrX.15250000-15275000 CUI	GTEXEQTL:eQTL.chrX.14733302.A.G.b38.Brain.Cerebellar.Hemisphere
4DNL:4DNFI522M5AD.chrX.13775000-13800000.chrX.15250000-15275000 CUI	GTEXEQTL:eQTL.chrX.14733302.A.G.b38.Adipose.Visceral.Omentum
4DNL:4DNFI522M5AD.chrX.13775000-13800000.chrX.15250000-15275000 CUI	GTEXEQTL:eQTL.chrX.14733302.A.G.b38.Brain.Hippocampus
4DNL:4DNFI522M5AD.chrX.13775000-13800000.chrX.15250000-15275000 CUI	GTEXEQTL:eQTL.chrX.14733302.A.G.b38.Pituitary
4DNL:4DNFI522M5AD.chrX.13775000-13800000.chrX.15250000-15275000 CUI	GTEXEQTL:eQTL.chrX.14733302.A.G.b38.Cells.EBV-transformed.lymphocytes
4DNL:4DNFI522M5AD.chrX.13775000-13800000.chrX.15250000-15275000 CUI	GTEXEQTL:eQTL.chrX.14733302.A.G.b38.Esophagus.Gastroesophageal.Junction
4DNL:4DNFI522M5AD.chrX.13775000-13800000.chrX.15250000-15275000 CUI	GTEXEQTL:eQTL.chrX.14733302.A.G.b38.Artery.Coronary
4DNL:4DNFI522M5AD.chrX.13775000-13800000.chrX.15250000-15275000 CUI	GTEXEQTL:eQTL.chrX.14733302.A.G.b38.Heart.Left.Ventricle
4DNL:4DNFI522M5AD.chrX.13775000-13800000.chrX.15250000-15275000 CUI	GTEXEQTL:eQTL.chrX.14733302.A.G.b38.Brain.Cerebellum
4DNL:4DNFI522M5AD.chrX.13775000-13800000.chrX.15250000-15275000 CUI	GTEXEQTL:eQTL.chrX.14733302.A.G.b38.Minor.Salivary.Gland
4DNL:4DNFI522M5AD.chrX.13775000-13800000.chrX.15250000-15275000 CUI	GTEXEQTL:eQTL.chrX.14733302.A.G.b38.Spleen
4DNL:4DNFI522M5AD.chrX.13775000-13800000.chrX.15250000-15275000 CUI	GTEXEQTL:eQTL.chrX.14733302.A.G.b38.Kidney.Cortex
4DNL:4DNFI522M5AD.chrX.13775000-13800000.chrX.15250000-15275000 CUI	GTEXEQTL:eQTL.chrX.14733302.A.G.b38.Testis
4DNL:4DNFI522M5AD.chrX.13775000-13800000.chrX.15250000-15275000 CUI	GTEXEQTL:eQTL.chrX.14733302.A.G.b38.Whole.Blood
4DNL:4DNFI522M5AD.chrX.13775000-13800000.chrX.15250000-15275000 CUI	GTEXEQTL:eQTL.chrX.14733302.A.G.b38.Adrenal.Gland
4DNL:4DNFI522M5AD.chrX.13775000-13800000.chrX.15250000-15275000 CUI	GTEXEQTL:eQTL.chrX.14733302.A.G.b38.Esophagus.Mucosa
4DNL:4DNFI522M5AD.chrX.13775000-13800000.chrX.15250000-15275000 CUI	GTEXEQTL:eQTL.chrX.14733302.A.G.b38.Brain.Frontal.Cortex.BA9
4DNL:4DNFI522M5AD.chrX.13775000-13800000.chrX.15250000-15275000 CUI	GTEXEQTL:eQTL.chrX.14733302.A.G.b38.Brain.Spinal.cord.cervical.c-1
4DNL:4DNFI522M5AD.chrX.13775000-13800000.chrX.15250000-15275000 CUI	GTEXEQTL:eQTL.chrX.14733302.A.G.b38.Breast.Mammary.Tissue
4DNL:4DNFI522M5AD.chrX.13775000-13800000.chrX.15250000-15275000 CUI	GTEXEQTL:eQTL.chrX.14733302.A.G.b38.Ovary
4DNL:4DNFI522M5AD.chrX.13775000-13800000.chrX.15250000-15275000 CUI	GTEXEQTL:eQTL.chrX.14733302.A.G.b38.Lung
4DNL:4DNFI522M5AD.chrX.13775000-13800000.chrX.15250000-15275000 CUI	GTEXEQTL:eQTL.chrX.14733302.A.G.b38.Brain.Substantia.nigra
4DNL:4DNFI522M5AD.chrX.13775000-13800000.chrX.15250000-15275000 CUI	GTEXEQTL:eQTL.chrX.14733302.A.G.b38.Brain.Putamen.basal.ganglia
4DNL:4DNFI522M5AD.chrX.13775000-13800000.chrX.15250000-15275000 CUI	GTEXEQTL:eQTL.chrX.14733302.A.G.b38.Brain.Anterior.cingulate.cortex.BA24
4DNL:4DNFI522M5AD.chrX.13775000-13800000.chrX.15250000-15275000 CUI	GTEXEQTL:eQTL.chrX.14733302.A.G.b38.Cells.Cultured.fibroblasts
4DNL:4DNFI522M5AD.chrX.13775000-13800000.chrX.15250000-15275000 CUI	GTEXEQTL:eQTL.chrX.14733302.A.G.b38.Thyroid
4DNL:4DNFI522M5AD.chrX.13775000-13800000.chrX.15250000-15275000 CUI	GTEXEQTL:eQTL.chrX.14733302.A.G.b38.Pancreas
4DNL:4DNFI522M5AD.chrX.13775000-13800000.chrX.15250000-15275000 CUI	GTEXEQTL:eQTL.chrX.14736184.A.G.b38.Brain.Amygdala
4DNL:4DNFI522M5AD.chrX.13775000-13800000.chrX.15250000-15275000 CUI	GTEXEQTL:eQTL.chrX.14736184.A.G.b38.Stomach
4DNL:4DNFI522M5AD.chrX.13775000-13800000.chrX.15250000-15275000 CUI	GTEXEQTL:eQTL.chrX.14736184.A.G.b38.Skin.Sun.Exposed.Lower.leg
4DNL:4DNFI522M5AD.chrX.13775000-13800000.chrX.15250000-15275000 CUI	GTEXEQTL:eQTL.chrX.14736184.A.G.b38.Small.Intestine.Terminal.Ileum
4DNL:4DNFI522M5AD.chrX.13775000-13800000.chrX.15250000-15275000 CUI	GTEXEQTL:eQTL.chrX.14736184.A.G.b38.Liver
4DNL:4DNFI522M5AD.chrX.13775000-13800000.chrX.15250000-15275000 CUI	GTEXEQTL:eQTL.chrX.14736184.A.G.b38.Nerve.Tibial
4DNL:4DNFI522M5AD.chrX.13775000-13800000.chrX.15250000-15275000 CUI	GTEXEQTL:eQTL.chrX.14736184.A.G.b38.Artery.Tibial
4DNL:4DNFI522M5AD.chrX.13775000-13800000.chrX.15250000-15275000 CUI	GTEXEQTL:eQTL.chrX.14736184.A.G.b38.Heart.Atrial.Appendage
4DNL:4DNFI522M5AD.chrX.13775000-13800000.chrX.15250000-15275000 CUI	GTEXEQTL:eQTL.chrX.14736184.A.G.b38.Skin.Not.Sun.Exposed.Suprapubic
4DNL:4DNFI522M5AD.chrX.13775000-13800000.chrX.15250000-15275000 CUI	GTEXEQTL:eQTL.chrX.14736184.A.G.b38.Brain.Caudate.basal.ganglia
4DNL:4DNFI522M5AD.chrX.13775000-13800000.chrX.15250000-15275000 CUI	GTEXEQTL:eQTL.chrX.14736184.A.G.b38.Esophagus.Muscularis
4DNL:4DNFI522M5AD.chrX.13775000-13800000.chrX.15250000-15275000 CUI	GTEXEQTL:eQTL.chrX.14736184.A.G.b38.Brain.Nucleus.accumbens.basal.ganglia
4DNL:4DNFI522M5AD.chrX.13775000-13800000.chrX.15250000-15275000 CUI	GTEXEQTL:eQTL.chrX.14736184.A.G.b38.Prostate
4DNL:4DNFI522M5AD.chrX.13775000-13800000.chrX.15250000-15275000 CUI	GTEXEQTL:eQTL.chrX.14736184.A.G.b38.Artery.Aorta
4DNL:4DNFI522M5AD.chrX.13775000-13800000.chrX.15250000-15275000 CUI	GTEXEQTL:eQTL.chrX.14736184.A.G.b38.Colon.Transverse
4DNL:4DNFI522M5AD.chrX.13775000-13800000.chrX.15250000-15275000 CUI	GTEXEQTL:eQTL.chrX.14736184.A.G.b38.Adipose.Subcutaneous
4DNL:4DNFI522M5AD.chrX.13775000-13800000.chrX.15250000-15275000 CUI	GTEXEQTL:eQTL.chrX.14736184.A.G.b38.Vagina
4DNL:4DNFI522M5AD.chrX.13775000-13800000.chrX.15250000-15275000 CUI	GTEXEQTL:eQTL.chrX.14736184.A.G.b38.Brain.Hypothalamus
4DNL:4DNFI522M5AD.chrX.13775000-13800000.chrX.15250000-15275000 CUI	GTEXEQTL:eQTL.chrX.14736184.A.G.b38.Brain.Cortex
4DNL:4DNFI522M5AD.chrX.13775000-13800000.chrX.15250000-15275000 CUI	GTEXEQTL:eQTL.chrX.14736184.A.G.b38.Muscle.Skeletal
4DNL:4DNFI522M5AD.chrX.13775000-13800000.chrX.15250000-15275000 CUI	GTEXEQTL:eQTL.chrX.14736184.A.G.b38.Colon.Sigmoid
4DNL:4DNFI522M5AD.chrX.13775000-13800000.chrX.15250000-15275000 CUI	GTEXEQTL:eQTL.chrX.14736184.A.G.b38.Brain.Cerebellar.Hemisphere
4DNL:4DNFI522M5AD.chrX.13775000-13800000.chrX.15250000-15275000 CUI	GTEXEQTL:eQTL.chrX.14736184.A.G.b38.Adipose.Visceral.Omentum
4DNL:4DNFI522M5AD.chrX.13775000-13800000.chrX.15250000-15275000 CUI	GTEXEQTL:eQTL.chrX.14736184.A.G.b38.Brain.Hippocampus
4DNL:4DNFI522M5AD.chrX.13775000-13800000.chrX.15250000-15275000 CUI	GTEXEQTL:eQTL.chrX.14736184.A.G.b38.Pituitary
4DNL:4DNFI522M5AD.chrX.13775000-13800000.chrX.15250000-15275000 CUI	GTEXEQTL:eQTL.chrX.14736184.A.G.b38.Cells.EBV-transformed.lymphocytes
4DNL:4DNFI522M5AD.chrX.13775000-13800000.chrX.15250000-15275000 CUI	GTEXEQTL:eQTL.chrX.14736184.A.G.b38.Esophagus.Gastroesophageal.Junction
4DNL:4DNFI522M5AD.chrX.13775000-13800000.chrX.15250000-15275000 CUI	GTEXEQTL:eQTL.chrX.14736184.A.G.b38.Artery.Coronary
4DNL:4DNFI522M5AD.chrX.13775000-13800000.chrX.15250000-15275000 CUI	GTEXEQTL:eQTL.chrX.14736184.A.G.b38.Heart.Left.Ventricle
4DNL:4DNFI522M5AD.chrX.13775000-13800000.chrX.15250000-15275000 CUI	GTEXEQTL:eQTL.chrX.14736184.A.G.b38.Brain.Cerebellum
4DNL:4DNFI522M5AD.chrX.13775000-13800000.chrX.15250000-15275000 CUI	GTEXEQTL:eQTL.chrX.14736184.A.G.b38.Minor.Salivary.Gland
4DNL:4DNFI522M5AD.chrX.13775000-13800000.chrX.15250000-15275000 CUI	GTEXEQTL:eQTL.chrX.14736184.A.G.b38.Spleen
4DNL:4DNFI522M5AD.chrX.13775000-13800000.chrX.15250000-15275000 CUI	GTEXEQTL:eQTL.chrX.14736184.A.G.b38.Kidney.Cortex
4DNL:4DNFI522M5AD.chrX.13775000-13800000.chrX.15250000-15275000 CUI	GTEXEQTL:eQTL.chrX.14736184.A.G.b38.Testis
4DNL:4DNFI522M5AD.chrX.13775000-13800000.chrX.15250000-15275000 CUI	GTEXEQTL:eQTL.chrX.14736184.A.G.b38.Whole.Blood
4DNL:4DNFI522M5AD.chrX.13775000-13800000.chrX.15250000-15275000 CUI	GTEXEQTL:eQTL.chrX.14736184.A.G.b38.Adrenal.Gland
4DNL:4DNFI522M5AD.chrX.13775000-13800000.chrX.15250000-15275000 CUI	GTEXEQTL:eQTL.chrX.14736184.A.G.b38.Esophagus.Mucosa
4DNL:4DNFI522M5AD.chrX.13775000-13800000.chrX.15250000-15275000 CUI	GTEXEQTL:eQTL.chrX.14736184.A.G.b38.Brain.Frontal.Cortex.BA9
4DNL:4DNFI522M5AD.chrX.13775000-13800000.chrX.15250000-15275000 CUI	GTEXEQTL:eQTL.chrX.14736184.A.G.b38.Brain.Spinal.cord.cervical.c-1
4DNL:4DNFI522M5AD.chrX.13775000-13800000.chrX.15250000-15275000 CUI	GTEXEQTL:eQTL.chrX.14736184.A.G.b38.Breast.Mammary.Tissue
4DNL:4DNFI522M5AD.chrX.13775000-13800000.chrX.15250000-15275000 CUI	GTEXEQTL:eQTL.chrX.14736184.A.G.b38.Ovary
4DNL:4DNFI522M5AD.chrX.13775000-13800000.chrX.15250000-15275000 CUI	GTEXEQTL:eQTL.chrX.14736184.A.G.b38.Lung
4DNL:4DNFI522M5AD.chrX.13775000-13800000.chrX.15250000-15275000 CUI	GTEXEQTL:eQTL.chrX.14736184.A.G.b38.Brain.Substantia.nigra
4DNL:4DNFI522M5AD.chrX.13775000-13800000.chrX.15250000-15275000 CUI	GTEXEQTL:eQTL.chrX.14736184.A.G.b38.Brain.Putamen.basal.ganglia
4DNL:4DNFI522M5AD.chrX.13775000-13800000.chrX.15250000-15275000 CUI	GTEXEQTL:eQTL.chrX.14736184.A.G.b38.Brain.Anterior.cingulate.cortex.BA24
4DNL:4DNFI522M5AD.chrX.13775000-13800000.chrX.15250000-15275000 CUI	GTEXEQTL:eQTL.chrX.14736184.A.G.b38.Cells.Cultured.fibroblasts
4DNL:4DNFI522M5AD.chrX.13775000-13800000.chrX.15250000-15275000 CUI	GTEXEQTL:eQTL.chrX.14736184.A.G.b38.Thyroid
4DNL:4DNFI522M5AD.chrX.13775000-13800000.chrX.15250000-15275000 CUI	GTEXEQTL:eQTL.chrX.14736184.A.G.b38.Pancreas
4DNL:4DNFI522M5AD.chrX.13775000-13800000.chrX.15250000-15275000 CUI	GTEXEQTL:eQTL.chrX.14737017.C.T.b38.Brain.Amygdala
4DNL:4DNFI522M5AD.chrX.13775000-13800000.chrX.15250000-15275000 CUI	GTEXEQTL:eQTL.chrX.14737017.C.T.b38.Stomach
4DNL:4DNFI522M5AD.chrX.13775000-13800000.chrX.15250000-15275000 CUI	GTEXEQTL:eQTL.chrX.14737017.C.T.b38.Skin.Sun.Exposed.Lower.leg
4DNL:4DNFI522M5AD.chrX.13775000-13800000.chrX.15250000-15275000 CUI	GTEXEQTL:eQTL.chrX.14737017.C.T.b38.Small.Intestine.Terminal.Ileum
4DNL:4DNFI522M5AD.chrX.13775000-13800000.chrX.15250000-15275000 CUI	GTEXEQTL:eQTL.chrX.14737017.C.T.b38.Liver
4DNL:4DNFI522M5AD.chrX.13775000-13800000.chrX.15250000-15275000 CUI	GTEXEQTL:eQTL.chrX.14737017.C.T.b38.Nerve.Tibial
4DNL:4DNFI522M5AD.chrX.13775000-13800000.chrX.15250000-15275000 CUI	GTEXEQTL:eQTL.chrX.14737017.C.T.b38.Artery.Tibial
4DNL:4DNFI522M5AD.chrX.13775000-13800000.chrX.15250000-15275000 CUI	GTEXEQTL:eQTL.chrX.14737017.C.T.b38.Heart.Atrial.Appendage
4DNL:4DNFI522M5AD.chrX.13775000-13800000.chrX.15250000-15275000 CUI	GTEXEQTL:eQTL.chrX.14737017.C.T.b38.Skin.Not.Sun.Exposed.Suprapubic
4DNL:4DNFI522M5AD.chrX.13775000-13800000.chrX.15250000-15275000 CUI	GTEXEQTL:eQTL.chrX.14737017.C.T.b38.Brain.Caudate.basal.ganglia
4DNL:4DNFI522M5AD.chrX.13775000-13800000.chrX.15250000-15275000 CUI	GTEXEQTL:eQTL.chrX.14737017.C.T.b38.Esophagus.Muscularis
4DNL:4DNFI522M5AD.chrX.13775000-13800000.chrX.15250000-15275000 CUI	GTEXEQTL:eQTL.chrX.14737017.C.T.b38.Brain.Nucleus.accumbens.basal.ganglia
4DNL:4DNFI522M5AD.chrX.13775000-13800000.chrX.15250000-15275000 CUI	GTEXEQTL:eQTL.chrX.14737017.C.T.b38.Prostate
4DNL:4DNFI522M5AD.chrX.13775000-13800000.chrX.15250000-15275000 CUI	GTEXEQTL:eQTL.chrX.14737017.C.T.b38.Artery.Aorta
4DNL:4DNFI522M5AD.chrX.13775000-13800000.chrX.15250000-15275000 CUI	GTEXEQTL:eQTL.chrX.14737017.C.T.b38.Colon.Transverse
4DNL:4DNFI522M5AD.chrX.13775000-13800000.chrX.15250000-15275000 CUI	GTEXEQTL:eQTL.chrX.14737017.C.T.b38.Adipose.Subcutaneous
4DNL:4DNFI522M5AD.chrX.13775000-13800000.chrX.15250000-15275000 CUI	GTEXEQTL:eQTL.chrX.14737017.C.T.b38.Vagina
4DNL:4DNFI522M5AD.chrX.13775000-13800000.chrX.15250000-15275000 CUI	GTEXEQTL:eQTL.chrX.14737017.C.T.b38.Brain.Hypothalamus
4DNL:4DNFI522M5AD.chrX.13775000-13800000.chrX.15250000-15275000 CUI	GTEXEQTL:eQTL.chrX.14737017.C.T.b38.Brain.Cortex
4DNL:4DNFI522M5AD.chrX.13775000-13800000.chrX.15250000-15275000 CUI	GTEXEQTL:eQTL.chrX.14737017.C.T.b38.Muscle.Skeletal
4DNL:4DNFI522M5AD.chrX.13775000-13800000.chrX.15250000-15275000 CUI	GTEXEQTL:eQTL.chrX.14737017.C.T.b38.Colon.Sigmoid
4DNL:4DNFI522M5AD.chrX.13775000-13800000.chrX.15250000-15275000 CUI	GTEXEQTL:eQTL.chrX.14737017.C.T.b38.Brain.Cerebellar.Hemisphere
4DNL:4DNFI522M5AD.chrX.13775000-13800000.chrX.15250000-15275000 CUI	GTEXEQTL:eQTL.chrX.14737017.C.T.b38.Adipose.Visceral.Omentum
4DNL:4DNFI522M5AD.chrX.13775000-13800000.chrX.15250000-15275000 CUI	GTEXEQTL:eQTL.chrX.14737017.C.T.b38.Brain.Hippocampus
4DNL:4DNFI522M5AD.chrX.13775000-13800000.chrX.15250000-15275000 CUI	GTEXEQTL:eQTL.chrX.14737017.C.T.b38.Pituitary
4DNL:4DNFI522M5AD.chrX.13775000-13800000.chrX.15250000-15275000 CUI	GTEXEQTL:eQTL.chrX.14737017.C.T.b38.Cells.EBV-transformed.lymphocytes
4DNL:4DNFI522M5AD.chrX.13775000-13800000.chrX.15250000-15275000 CUI	GTEXEQTL:eQTL.chrX.14737017.C.T.b38.Esophagus.Gastroesophageal.Junction
4DNL:4DNFI522M5AD.chrX.13775000-13800000.chrX.15250000-15275000 CUI	GTEXEQTL:eQTL.chrX.14737017.C.T.b38.Artery.Coronary
4DNL:4DNFI522M5AD.chrX.13775000-13800000.chrX.15250000-15275000 CUI	GTEXEQTL:eQTL.chrX.14737017.C.T.b38.Heart.Left.Ventricle
4DNL:4DNFI522M5AD.chrX.13775000-13800000.chrX.15250000-15275000 CUI	GTEXEQTL:eQTL.chrX.14737017.C.T.b38.Brain.Cerebellum
4DNL:4DNFI522M5AD.chrX.13775000-13800000.chrX.15250000-15275000 CUI	GTEXEQTL:eQTL.chrX.14737017.C.T.b38.Minor.Salivary.Gland
4DNL:4DNFI522M5AD.chrX.13775000-13800000.chrX.15250000-15275000 CUI	GTEXEQTL:eQTL.chrX.14737017.C.T.b38.Spleen
4DNL:4DNFI522M5AD.chrX.13775000-13800000.chrX.15250000-15275000 CUI	GTEXEQTL:eQTL.chrX.14737017.C.T.b38.Kidney.Cortex
4DNL:4DNFI522M5AD.chrX.13775000-13800000.chrX.15250000-15275000 CUI	GTEXEQTL:eQTL.chrX.14737017.C.T.b38.Testis
4DNL:4DNFI522M5AD.chrX.13775000-13800000.chrX.15250000-15275000 CUI	GTEXEQTL:eQTL.chrX.14737017.C.T.b38.Whole.Blood
4DNL:4DNFI522M5AD.chrX.13775000-13800000.chrX.15250000-15275000 CUI	GTEXEQTL:eQTL.chrX.14737017.C.T.b38.Adrenal.Gland
4DNL:4DNFI522M5AD.chrX.13775000-13800000.chrX.15250000-15275000 CUI	GTEXEQTL:eQTL.chrX.14737017.C.T.b38.Esophagus.Mucosa
4DNL:4DNFI522M5AD.chrX.13775000-13800000.chrX.15250000-15275000 CUI	GTEXEQTL:eQTL.chrX.14737017.C.T.b38.Brain.Frontal.Cortex.BA9
4DNL:4DNFI522M5AD.chrX.13775000-13800000.chrX.15250000-15275000 CUI	GTEXEQTL:eQTL.chrX.14737017.C.T.b38.Brain.Spinal.cord.cervical.c-1
4DNL:4DNFI522M5AD.chrX.13775000-13800000.chrX.15250000-15275000 CUI	GTEXEQTL:eQTL.chrX.14737017.C.T.b38.Breast.Mammary.Tissue
4DNL:4DNFI522M5AD.chrX.13775000-13800000.chrX.15250000-15275000 CUI	GTEXEQTL:eQTL.chrX.14737017.C.T.b38.Ovary
4DNL:4DNFI522M5AD.chrX.13775000-13800000.chrX.15250000-15275000 CUI	GTEXEQTL:eQTL.chrX.14737017.C.T.b38.Lung
4DNL:4DNFI522M5AD.chrX.13775000-13800000.chrX.15250000-15275000 CUI	GTEXEQTL:eQTL.chrX.14737017.C.T.b38.Brain.Substantia.nigra
4DNL:4DNFI522M5AD.chrX.13775000-13800000.chrX.15250000-15275000 CUI	GTEXEQTL:eQTL.chrX.14737017.C.T.b38.Brain.Putamen.basal.ganglia
4DNL:4DNFI522M5AD.chrX.13775000-13800000.chrX.15250000-15275000 CUI	GTEXEQTL:eQTL.chrX.14737017.C.T.b38.Brain.Anterior.cingulate.cortex.BA24
4DNL:4DNFI522M5AD.chrX.13775000-13800000.chrX.15250000-15275000 CUI	GTEXEQTL:eQTL.chrX.14737017.C.T.b38.Cells.Cultured.fibroblasts
4DNL:4DNFI522M5AD.chrX.13775000-13800000.chrX.15250000-15275000 CUI	GTEXEQTL:eQTL.chrX.14737017.C.T.b38.Thyroid
4DNL:4DNFI522M5AD.chrX.13775000-13800000.chrX.15250000-15275000 CUI	GTEXEQTL:eQTL.chrX.14737017.C.T.b38.Pancreas
4DNL:4DNFI522M5AD.chrX.13775000-13800000.chrX.15250000-15275000 CUI	GTEXEQTL:eQTL.chrX.14741810.C.T.b38.Brain.Amygdala
4DNL:4DNFI522M5AD.chrX.13775000-13800000.chrX.15250000-15275000 CUI	GTEXEQTL:eQTL.chrX.14741810.C.T.b38.Stomach
4DNL:4DNFI522M5AD.chrX.13775000-13800000.chrX.15250000-15275000 CUI	GTEXEQTL:eQTL.chrX.14741810.C.T.b38.Skin.Sun.Exposed.Lower.leg
4DNL:4DNFI522M5AD.chrX.13775000-13800000.chrX.15250000-15275000 CUI	GTEXEQTL:eQTL.chrX.14741810.C.T.b38.Small.Intestine.Terminal.Ileum
4DNL:4DNFI522M5AD.chrX.13775000-13800000.chrX.15250000-15275000 CUI	GTEXEQTL:eQTL.chrX.14741810.C.T.b38.Liver
4DNL:4DNFI522M5AD.chrX.13775000-13800000.chrX.15250000-15275000 CUI	GTEXEQTL:eQTL.chrX.14741810.C.T.b38.Nerve.Tibial
4DNL:4DNFI522M5AD.chrX.13775000-13800000.chrX.15250000-15275000 CUI	GTEXEQTL:eQTL.chrX.14741810.C.T.b38.Artery.Tibial
4DNL:4DNFI522M5AD.chrX.13775000-13800000.chrX.15250000-15275000 CUI	GTEXEQTL:eQTL.chrX.14741810.C.T.b38.Heart.Atrial.Appendage
4DNL:4DNFI522M5AD.chrX.13775000-13800000.chrX.15250000-15275000 CUI	GTEXEQTL:eQTL.chrX.14741810.C.T.b38.Skin.Not.Sun.Exposed.Suprapubic
4DNL:4DNFI522M5AD.chrX.13775000-13800000.chrX.15250000-15275000 CUI	GTEXEQTL:eQTL.chrX.14741810.C.T.b38.Brain.Caudate.basal.ganglia
4DNL:4DNFI522M5AD.chrX.13775000-13800000.chrX.15250000-15275000 CUI	GTEXEQTL:eQTL.chrX.14741810.C.T.b38.Esophagus.Muscularis
4DNL:4DNFI522M5AD.chrX.13775000-13800000.chrX.15250000-15275000 CUI	GTEXEQTL:eQTL.chrX.14741810.C.T.b38.Brain.Nucleus.accumbens.basal.ganglia
4DNL:4DNFI522M5AD.chrX.13775000-13800000.chrX.15250000-15275000 CUI	GTEXEQTL:eQTL.chrX.14741810.C.T.b38.Prostate
4DNL:4DNFI522M5AD.chrX.13775000-13800000.chrX.15250000-15275000 CUI	GTEXEQTL:eQTL.chrX.14741810.C.T.b38.Artery.Aorta
4DNL:4DNFI522M5AD.chrX.13775000-13800000.chrX.15250000-15275000 CUI	GTEXEQTL:eQTL.chrX.14741810.C.T.b38.Colon.Transverse
4DNL:4DNFI522M5AD.chrX.13775000-13800000.chrX.15250000-15275000 CUI	GTEXEQTL:eQTL.chrX.14741810.C.T.b38.Adipose.Subcutaneous
4DNL:4DNFI522M5AD.chrX.13775000-13800000.chrX.15250000-15275000 CUI	GTEXEQTL:eQTL.chrX.14741810.C.T.b38.Vagina
4DNL:4DNFI522M5AD.chrX.13775000-13800000.chrX.15250000-15275000 CUI	GTEXEQTL:eQTL.chrX.14741810.C.T.b38.Brain.Hypothalamus
4DNL:4DNFI522M5AD.chrX.13775000-13800000.chrX.15250000-15275000 CUI	GTEXEQTL:eQTL.chrX.14741810.C.T.b38.Brain.Cortex
4DNL:4DNFI522M5AD.chrX.13775000-13800000.chrX.15250000-15275000 CUI	GTEXEQTL:eQTL.chrX.14741810.C.T.b38.Muscle.Skeletal
4DNL:4DNFI522M5AD.chrX.13775000-13800000.chrX.15250000-15275000 CUI	GTEXEQTL:eQTL.chrX.14741810.C.T.b38.Colon.Sigmoid
4DNL:4DNFI522M5AD.chrX.13775000-13800000.chrX.15250000-15275000 CUI	GTEXEQTL:eQTL.chrX.14741810.C.T.b38.Brain.Cerebellar.Hemisphere
4DNL:4DNFI522M5AD.chrX.13775000-13800000.chrX.15250000-15275000 CUI	GTEXEQTL:eQTL.chrX.14741810.C.T.b38.Adipose.Visceral.Omentum
4DNL:4DNFI522M5AD.chrX.13775000-13800000.chrX.15250000-15275000 CUI	GTEXEQTL:eQTL.chrX.14741810.C.T.b38.Brain.Hippocampus
4DNL:4DNFI522M5AD.chrX.13775000-13800000.chrX.15250000-15275000 CUI	GTEXEQTL:eQTL.chrX.14741810.C.T.b38.Pituitary
4DNL:4DNFI522M5AD.chrX.13775000-13800000.chrX.15250000-15275000 CUI	GTEXEQTL:eQTL.chrX.14741810.C.T.b38.Cells.EBV-transformed.lymphocytes
4DNL:4DNFI522M5AD.chrX.13775000-13800000.chrX.15250000-15275000 CUI	GTEXEQTL:eQTL.chrX.14741810.C.T.b38.Esophagus.Gastroesophageal.Junction
4DNL:4DNFI522M5AD.chrX.13775000-13800000.chrX.15250000-15275000 CUI	GTEXEQTL:eQTL.chrX.14741810.C.T.b38.Artery.Coronary
4DNL:4DNFI522M5AD.chrX.13775000-13800000.chrX.15250000-15275000 CUI	GTEXEQTL:eQTL.chrX.14741810.C.T.b38.Heart.Left.Ventricle
4DNL:4DNFI522M5AD.chrX.13775000-13800000.chrX.15250000-15275000 CUI	GTEXEQTL:eQTL.chrX.14741810.C.T.b38.Brain.Cerebellum
4DNL:4DNFI522M5AD.chrX.13775000-13800000.chrX.15250000-15275000 CUI	GTEXEQTL:eQTL.chrX.14741810.C.T.b38.Minor.Salivary.Gland
4DNL:4DNFI522M5AD.chrX.13775000-13800000.chrX.15250000-15275000 CUI	GTEXEQTL:eQTL.chrX.14741810.C.T.b38.Spleen
4DNL:4DNFI522M5AD.chrX.13775000-13800000.chrX.15250000-15275000 CUI	GTEXEQTL:eQTL.chrX.14741810.C.T.b38.Kidney.Cortex
4DNL:4DNFI522M5AD.chrX.13775000-13800000.chrX.15250000-15275000 CUI	GTEXEQTL:eQTL.chrX.14741810.C.T.b38.Testis
4DNL:4DNFI522M5AD.chrX.13775000-13800000.chrX.15250000-15275000 CUI	GTEXEQTL:eQTL.chrX.14741810.C.T.b38.Whole.Blood
4DNL:4DNFI522M5AD.chrX.13775000-13800000.chrX.15250000-15275000 CUI	GTEXEQTL:eQTL.chrX.14741810.C.T.b38.Adrenal.Gland
4DNL:4DNFI522M5AD.chrX.13775000-13800000.chrX.15250000-15275000 CUI	GTEXEQTL:eQTL.chrX.14741810.C.T.b38.Esophagus.Mucosa
4DNL:4DNFI522M5AD.chrX.13775000-13800000.chrX.15250000-15275000 CUI	GTEXEQTL:eQTL.chrX.14741810.C.T.b38.Brain.Frontal.Cortex.BA9
4DNL:4DNFI522M5AD.chrX.13775000-13800000.chrX.15250000-15275000 CUI	GTEXEQTL:eQTL.chrX.14741810.C.T.b38.Brain.Spinal.cord.cervical.c-1
4DNL:4DNFI522M5AD.chrX.13775000-13800000.chrX.15250000-15275000 CUI	GTEXEQTL:eQTL.chrX.14741810.C.T.b38.Breast.Mammary.Tissue
4DNL:4DNFI522M5AD.chrX.13775000-13800000.chrX.15250000-15275000 CUI	GTEXEQTL:eQTL.chrX.14741810.C.T.b38.Ovary
4DNL:4DNFI522M5AD.chrX.13775000-13800000.chrX.15250000-15275000 CUI	GTEXEQTL:eQTL.chrX.14741810.C.T.b38.Lung
4DNL:4DNFI522M5AD.chrX.13775000-13800000.chrX.15250000-15275000 CUI	GTEXEQTL:eQTL.chrX.14741810.C.T.b38.Brain.Substantia.nigra
4DNL:4DNFI522M5AD.chrX.13775000-13800000.chrX.15250000-15275000 CUI	GTEXEQTL:eQTL.chrX.14741810.C.T.b38.Brain.Putamen.basal.ganglia
4DNL:4DNFI522M5AD.chrX.13775000-13800000.chrX.15250000-15275000 CUI	GTEXEQTL:eQTL.chrX.14741810.C.T.b38.Brain.Anterior.cingulate.cortex.BA24
4DNL:4DNFI522M5AD.chrX.13775000-13800000.chrX.15250000-15275000 CUI	GTEXEQTL:eQTL.chrX.14741810.C.T.b38.Cells.Cultured.fibroblasts
4DNL:4DNFI522M5AD.chrX.13775000-13800000.chrX.15250000-15275000 CUI	GTEXEQTL:eQTL.chrX.14741810.C.T.b38.Thyroid
4DNL:4DNFI522M5AD.chrX.13775000-13800000.chrX.15250000-15275000 CUI	GTEXEQTL:eQTL.chrX.14741810.C.T.b38.Pancreas
4DNL:4DNFI522M5AD.chrX.13775000-13800000.chrX.15250000-15275000 CUI	GTEXEQTL:eQTL.chrX.14744632.A.AAG.b38.Brain.Amygdala
4DNL:4DNFI522M5AD.chrX.13775000-13800000.chrX.15250000-15275000 CUI	GTEXEQTL:eQTL.chrX.14744632.A.AAG.b38.Stomach
4DNL:4DNFI522M5AD.chrX.13775000-13800000.chrX.15250000-15275000 CUI	GTEXEQTL:eQTL.chrX.14744632.A.AAG.b38.Skin.Sun.Exposed.Lower.leg
4DNL:4DNFI522M5AD.chrX.13775000-13800000.chrX.15250000-15275000 CUI	GTEXEQTL:eQTL.chrX.14744632.A.AAG.b38.Small.Intestine.Terminal.Ileum
4DNL:4DNFI522M5AD.chrX.13775000-13800000.chrX.15250000-15275000 CUI	GTEXEQTL:eQTL.chrX.14744632.A.AAG.b38.Liver
4DNL:4DNFI522M5AD.chrX.13775000-13800000.chrX.15250000-15275000 CUI	GTEXEQTL:eQTL.chrX.14744632.A.AAG.b38.Nerve.Tibial
4DNL:4DNFI522M5AD.chrX.13775000-13800000.chrX.15250000-15275000 CUI	GTEXEQTL:eQTL.chrX.14744632.A.AAG.b38.Artery.Tibial
4DNL:4DNFI522M5AD.chrX.13775000-13800000.chrX.15250000-15275000 CUI	GTEXEQTL:eQTL.chrX.14744632.A.AAG.b38.Heart.Atrial.Appendage
4DNL:4DNFI522M5AD.chrX.13775000-13800000.chrX.15250000-15275000 CUI	GTEXEQTL:eQTL.chrX.14744632.A.AAG.b38.Skin.Not.Sun.Exposed.Suprapubic
4DNL:4DNFI522M5AD.chrX.13775000-13800000.chrX.15250000-15275000 CUI	GTEXEQTL:eQTL.chrX.14744632.A.AAG.b38.Brain.Caudate.basal.ganglia
4DNL:4DNFI522M5AD.chrX.13775000-13800000.chrX.15250000-15275000 CUI	GTEXEQTL:eQTL.chrX.14744632.A.AAG.b38.Esophagus.Muscularis
4DNL:4DNFI522M5AD.chrX.13775000-13800000.chrX.15250000-15275000 CUI	GTEXEQTL:eQTL.chrX.14744632.A.AAG.b38.Brain.Nucleus.accumbens.basal.ganglia
4DNL:4DNFI522M5AD.chrX.13775000-13800000.chrX.15250000-15275000 CUI	GTEXEQTL:eQTL.chrX.14744632.A.AAG.b38.Prostate
4DNL:4DNFI522M5AD.chrX.13775000-13800000.chrX.15250000-15275000 CUI	GTEXEQTL:eQTL.chrX.14744632.A.AAG.b38.Artery.Aorta
4DNL:4DNFI522M5AD.chrX.13775000-13800000.chrX.15250000-15275000 CUI	GTEXEQTL:eQTL.chrX.14744632.A.AAG.b38.Colon.Transverse
4DNL:4DNFI522M5AD.chrX.13775000-13800000.chrX.15250000-15275000 CUI	GTEXEQTL:eQTL.chrX.14744632.A.AAG.b38.Adipose.Subcutaneous
4DNL:4DNFI522M5AD.chrX.13775000-13800000.chrX.15250000-15275000 CUI	GTEXEQTL:eQTL.chrX.14744632.A.AAG.b38.Vagina
4DNL:4DNFI522M5AD.chrX.13775000-13800000.chrX.15250000-15275000 CUI	GTEXEQTL:eQTL.chrX.14744632.A.AAG.b38.Brain.Hypothalamus
4DNL:4DNFI522M5AD.chrX.13775000-13800000.chrX.15250000-15275000 CUI	GTEXEQTL:eQTL.chrX.14744632.A.AAG.b38.Brain.Cortex
4DNL:4DNFI522M5AD.chrX.13775000-13800000.chrX.15250000-15275000 CUI	GTEXEQTL:eQTL.chrX.14744632.A.AAG.b38.Muscle.Skeletal
4DNL:4DNFI522M5AD.chrX.13775000-13800000.chrX.15250000-15275000 CUI	GTEXEQTL:eQTL.chrX.14744632.A.AAG.b38.Colon.Sigmoid
4DNL:4DNFI522M5AD.chrX.13775000-13800000.chrX.15250000-15275000 CUI	GTEXEQTL:eQTL.chrX.14744632.A.AAG.b38.Brain.Cerebellar.Hemisphere
4DNL:4DNFI522M5AD.chrX.13775000-13800000.chrX.15250000-15275000 CUI	GTEXEQTL:eQTL.chrX.14744632.A.AAG.b38.Adipose.Visceral.Omentum
4DNL:4DNFI522M5AD.chrX.13775000-13800000.chrX.15250000-15275000 CUI	GTEXEQTL:eQTL.chrX.14744632.A.AAG.b38.Brain.Hippocampus
4DNL:4DNFI522M5AD.chrX.13775000-13800000.chrX.15250000-15275000 CUI	GTEXEQTL:eQTL.chrX.14744632.A.AAG.b38.Pituitary
4DNL:4DNFI522M5AD.chrX.13775000-13800000.chrX.15250000-15275000 CUI	GTEXEQTL:eQTL.chrX.14744632.A.AAG.b38.Cells.EBV-transformed.lymphocytes
4DNL:4DNFI522M5AD.chrX.13775000-13800000.chrX.15250000-15275000 CUI	GTEXEQTL:eQTL.chrX.14744632.A.AAG.b38.Esophagus.Gastroesophageal.Junction
4DNL:4DNFI522M5AD.chrX.13775000-13800000.chrX.15250000-15275000 CUI	GTEXEQTL:eQTL.chrX.14744632.A.AAG.b38.Artery.Coronary
4DNL:4DNFI522M5AD.chrX.13775000-13800000.chrX.15250000-15275000 CUI	GTEXEQTL:eQTL.chrX.14744632.A.AAG.b38.Heart.Left.Ventricle
4DNL:4DNFI522M5AD.chrX.13775000-13800000.chrX.15250000-15275000 CUI	GTEXEQTL:eQTL.chrX.14744632.A.AAG.b38.Brain.Cerebellum
4DNL:4DNFI522M5AD.chrX.13775000-13800000.chrX.15250000-15275000 CUI	GTEXEQTL:eQTL.chrX.14744632.A.AAG.b38.Minor.Salivary.Gland
4DNL:4DNFI522M5AD.chrX.13775000-13800000.chrX.15250000-15275000 CUI	GTEXEQTL:eQTL.chrX.14744632.A.AAG.b38.Spleen
4DNL:4DNFI522M5AD.chrX.13775000-13800000.chrX.15250000-15275000 CUI	GTEXEQTL:eQTL.chrX.14744632.A.AAG.b38.Kidney.Cortex
4DNL:4DNFI522M5AD.chrX.13775000-13800000.chrX.15250000-15275000 CUI	GTEXEQTL:eQTL.chrX.14744632.A.AAG.b38.Testis
4DNL:4DNFI522M5AD.chrX.13775000-13800000.chrX.15250000-15275000 CUI	GTEXEQTL:eQTL.chrX.14744632.A.AAG.b38.Whole.Blood
4DNL:4DNFI522M5AD.chrX.13775000-13800000.chrX.15250000-15275000 CUI	GTEXEQTL:eQTL.chrX.14744632.A.AAG.b38.Adrenal.Gland
4DNL:4DNFI522M5AD.chrX.13775000-13800000.chrX.15250000-15275000 CUI	GTEXEQTL:eQTL.chrX.14744632.A.AAG.b38.Esophagus.Mucosa
4DNL:4DNFI522M5AD.chrX.13775000-13800000.chrX.15250000-15275000 CUI	GTEXEQTL:eQTL.chrX.14744632.A.AAG.b38.Brain.Frontal.Cortex.BA9
4DNL:4DNFI522M5AD.chrX.13775000-13800000.chrX.15250000-15275000 CUI	GTEXEQTL:eQTL.chrX.14744632.A.AAG.b38.Brain.Spinal.cord.cervical.c-1
4DNL:4DNFI522M5AD.chrX.13775000-13800000.chrX.15250000-15275000 CUI	GTEXEQTL:eQTL.chrX.14744632.A.AAG.b38.Breast.Mammary.Tissue
4DNL:4DNFI522M5AD.chrX.13775000-13800000.chrX.15250000-15275000 CUI	GTEXEQTL:eQTL.chrX.14744632.A.AAG.b38.Ovary
4DNL:4DNFI522M5AD.chrX.13775000-13800000.chrX.15250000-15275000 CUI	GTEXEQTL:eQTL.chrX.14744632.A.AAG.b38.Lung
4DNL:4DNFI522M5AD.chrX.13775000-13800000.chrX.15250000-15275000 CUI	GTEXEQTL:eQTL.chrX.14744632.A.AAG.b38.Brain.Substantia.nigra
4DNL:4DNFI522M5AD.chrX.13775000-13800000.chrX.15250000-15275000 CUI	GTEXEQTL:eQTL.chrX.14744632.A.AAG.b38.Brain.Putamen.basal.ganglia
4DNL:4DNFI522M5AD.chrX.13775000-13800000.chrX.15250000-15275000 CUI	GTEXEQTL:eQTL.chrX.14744632.A.AAG.b38.Brain.Anterior.cingulate.cortex.BA24
4DNL:4DNFI522M5AD.chrX.13775000-13800000.chrX.15250000-15275000 CUI	GTEXEQTL:eQTL.chrX.14744632.A.AAG.b38.Cells.Cultured.fibroblasts
4DNL:4DNFI522M5AD.chrX.13775000-13800000.chrX.15250000-15275000 CUI	GTEXEQTL:eQTL.chrX.14744632.A.AAG.b38.Thyroid
4DNL:4DNFI522M5AD.chrX.13775000-13800000.chrX.15250000-15275000 CUI	GTEXEQTL:eQTL.chrX.14744632.A.AAG.b38.Pancreas
4DNL:4DNFI522M5AD.chrX.13775000-13800000.chrX.15250000-15275000 CUI	GTEXEQTL:eQTL.chrX.14748375.T.TTTGA.b38.Brain.Amygdala
4DNL:4DNFI522M5AD.chrX.13775000-13800000.chrX.15250000-15275000 CUI	GTEXEQTL:eQTL.chrX.14748182.A.G.b38.Brain.Amygdala
4DNL:4DNFI522M5AD.chrX.13775000-13800000.chrX.15250000-15275000 CUI	GTEXEQTL:eQTL.chrX.14748375.T.TTTGA.b38.Stomach
4DNL:4DNFI522M5AD.chrX.13775000-13800000.chrX.15250000-15275000 CUI	GTEXEQTL:eQTL.chrX.14748182.A.G.b38.Stomach
4DNL:4DNFI522M5AD.chrX.13775000-13800000.chrX.15250000-15275000 CUI	GTEXEQTL:eQTL.chrX.14748375.T.TTTGA.b38.Skin.Sun.Exposed.Lower.leg
4DNL:4DNFI522M5AD.chrX.13775000-13800000.chrX.15250000-15275000 CUI	GTEXEQTL:eQTL.chrX.14748182.A.G.b38.Skin.Sun.Exposed.Lower.leg
4DNL:4DNFI522M5AD.chrX.13775000-13800000.chrX.15250000-15275000 CUI	GTEXEQTL:eQTL.chrX.14748375.T.TTTGA.b38.Small.Intestine.Terminal.Ileum
4DNL:4DNFI522M5AD.chrX.13775000-13800000.chrX.15250000-15275000 CUI	GTEXEQTL:eQTL.chrX.14748182.A.G.b38.Small.Intestine.Terminal.Ileum
4DNL:4DNFI522M5AD.chrX.13775000-13800000.chrX.15250000-15275000 CUI	GTEXEQTL:eQTL.chrX.14748375.T.TTTGA.b38.Liver
4DNL:4DNFI522M5AD.chrX.13775000-13800000.chrX.15250000-15275000 CUI	GTEXEQTL:eQTL.chrX.14748182.A.G.b38.Liver
4DNL:4DNFI522M5AD.chrX.13775000-13800000.chrX.15250000-15275000 CUI	GTEXEQTL:eQTL.chrX.14748375.T.TTTGA.b38.Nerve.Tibial
4DNL:4DNFI522M5AD.chrX.13775000-13800000.chrX.15250000-15275000 CUI	GTEXEQTL:eQTL.chrX.14748182.A.G.b38.Nerve.Tibial
4DNL:4DNFI522M5AD.chrX.13775000-13800000.chrX.15250000-15275000 CUI	GTEXEQTL:eQTL.chrX.14748375.T.TTTGA.b38.Artery.Tibial
4DNL:4DNFI522M5AD.chrX.13775000-13800000.chrX.15250000-15275000 CUI	GTEXEQTL:eQTL.chrX.14748182.A.G.b38.Artery.Tibial
4DNL:4DNFI522M5AD.chrX.13775000-13800000.chrX.15250000-15275000 CUI	GTEXEQTL:eQTL.chrX.14748375.T.TTTGA.b38.Heart.Atrial.Appendage
4DNL:4DNFI522M5AD.chrX.13775000-13800000.chrX.15250000-15275000 CUI	GTEXEQTL:eQTL.chrX.14748182.A.G.b38.Heart.Atrial.Appendage
4DNL:4DNFI522M5AD.chrX.13775000-13800000.chrX.15250000-15275000 CUI	GTEXEQTL:eQTL.chrX.14748375.T.TTTGA.b38.Skin.Not.Sun.Exposed.Suprapubic
4DNL:4DNFI522M5AD.chrX.13775000-13800000.chrX.15250000-15275000 CUI	GTEXEQTL:eQTL.chrX.14748182.A.G.b38.Skin.Not.Sun.Exposed.Suprapubic
4DNL:4DNFI522M5AD.chrX.13775000-13800000.chrX.15250000-15275000 CUI	GTEXEQTL:eQTL.chrX.14748375.T.TTTGA.b38.Brain.Caudate.basal.ganglia
4DNL:4DNFI522M5AD.chrX.13775000-13800000.chrX.15250000-15275000 CUI	GTEXEQTL:eQTL.chrX.14748182.A.G.b38.Brain.Caudate.basal.ganglia
4DNL:4DNFI522M5AD.chrX.13775000-13800000.chrX.15250000-15275000 CUI	GTEXEQTL:eQTL.chrX.14748375.T.TTTGA.b38.Esophagus.Muscularis
4DNL:4DNFI522M5AD.chrX.13775000-13800000.chrX.15250000-15275000 CUI	GTEXEQTL:eQTL.chrX.14748182.A.G.b38.Esophagus.Muscularis
4DNL:4DNFI522M5AD.chrX.13775000-13800000.chrX.15250000-15275000 CUI	GTEXEQTL:eQTL.chrX.14748375.T.TTTGA.b38.Brain.Nucleus.accumbens.basal.ganglia
4DNL:4DNFI522M5AD.chrX.13775000-13800000.chrX.15250000-15275000 CUI	GTEXEQTL:eQTL.chrX.14748182.A.G.b38.Brain.Nucleus.accumbens.basal.ganglia
4DNL:4DNFI522M5AD.chrX.13775000-13800000.chrX.15250000-15275000 CUI	GTEXEQTL:eQTL.chrX.14748375.T.TTTGA.b38.Prostate
4DNL:4DNFI522M5AD.chrX.13775000-13800000.chrX.15250000-15275000 CUI	GTEXEQTL:eQTL.chrX.14748182.A.G.b38.Prostate
4DNL:4DNFI522M5AD.chrX.13775000-13800000.chrX.15250000-15275000 CUI	GTEXEQTL:eQTL.chrX.14748375.T.TTTGA.b38.Artery.Aorta
4DNL:4DNFI522M5AD.chrX.13775000-13800000.chrX.15250000-15275000 CUI	GTEXEQTL:eQTL.chrX.14748182.A.G.b38.Artery.Aorta
4DNL:4DNFI522M5AD.chrX.13775000-13800000.chrX.15250000-15275000 CUI	GTEXEQTL:eQTL.chrX.14748375.T.TTTGA.b38.Colon.Transverse
4DNL:4DNFI522M5AD.chrX.13775000-13800000.chrX.15250000-15275000 CUI	GTEXEQTL:eQTL.chrX.14748182.A.G.b38.Colon.Transverse
4DNL:4DNFI522M5AD.chrX.13775000-13800000.chrX.15250000-15275000 CUI	GTEXEQTL:eQTL.chrX.14748375.T.TTTGA.b38.Adipose.Subcutaneous
4DNL:4DNFI522M5AD.chrX.13775000-13800000.chrX.15250000-15275000 CUI	GTEXEQTL:eQTL.chrX.14748182.A.G.b38.Adipose.Subcutaneous
4DNL:4DNFI522M5AD.chrX.13775000-13800000.chrX.15250000-15275000 CUI	GTEXEQTL:eQTL.chrX.14748375.T.TTTGA.b38.Vagina
4DNL:4DNFI522M5AD.chrX.13775000-13800000.chrX.15250000-15275000 CUI	GTEXEQTL:eQTL.chrX.14748182.A.G.b38.Vagina
4DNL:4DNFI522M5AD.chrX.13775000-13800000.chrX.15250000-15275000 CUI	GTEXEQTL:eQTL.chrX.14748375.T.TTTGA.b38.Brain.Hypothalamus
4DNL:4DNFI522M5AD.chrX.13775000-13800000.chrX.15250000-15275000 CUI	GTEXEQTL:eQTL.chrX.14748182.A.G.b38.Brain.Hypothalamus
4DNL:4DNFI522M5AD.chrX.13775000-13800000.chrX.15250000-15275000 CUI	GTEXEQTL:eQTL.chrX.14748375.T.TTTGA.b38.Brain.Cortex
4DNL:4DNFI522M5AD.chrX.13775000-13800000.chrX.15250000-15275000 CUI	GTEXEQTL:eQTL.chrX.14748182.A.G.b38.Brain.Cortex
4DNL:4DNFI522M5AD.chrX.13775000-13800000.chrX.15250000-15275000 CUI	GTEXEQTL:eQTL.chrX.14748375.T.TTTGA.b38.Muscle.Skeletal
4DNL:4DNFI522M5AD.chrX.13775000-13800000.chrX.15250000-15275000 CUI	GTEXEQTL:eQTL.chrX.14748182.A.G.b38.Muscle.Skeletal
4DNL:4DNFI522M5AD.chrX.13775000-13800000.chrX.15250000-15275000 CUI	GTEXEQTL:eQTL.chrX.14748375.T.TTTGA.b38.Colon.Sigmoid
4DNL:4DNFI522M5AD.chrX.13775000-13800000.chrX.15250000-15275000 CUI	GTEXEQTL:eQTL.chrX.14748182.A.G.b38.Colon.Sigmoid
4DNL:4DNFI522M5AD.chrX.13775000-13800000.chrX.15250000-15275000 CUI	GTEXEQTL:eQTL.chrX.14748375.T.TTTGA.b38.Brain.Cerebellar.Hemisphere
4DNL:4DNFI522M5AD.chrX.13775000-13800000.chrX.15250000-15275000 CUI	GTEXEQTL:eQTL.chrX.14748182.A.G.b38.Brain.Cerebellar.Hemisphere
4DNL:4DNFI522M5AD.chrX.13775000-13800000.chrX.15250000-15275000 CUI	GTEXEQTL:eQTL.chrX.14748375.T.TTTGA.b38.Adipose.Visceral.Omentum
4DNL:4DNFI522M5AD.chrX.13775000-13800000.chrX.15250000-15275000 CUI	GTEXEQTL:eQTL.chrX.14748182.A.G.b38.Adipose.Visceral.Omentum
4DNL:4DNFI522M5AD.chrX.13775000-13800000.chrX.15250000-15275000 CUI	GTEXEQTL:eQTL.chrX.14748375.T.TTTGA.b38.Brain.Hippocampus
4DNL:4DNFI522M5AD.chrX.13775000-13800000.chrX.15250000-15275000 CUI	GTEXEQTL:eQTL.chrX.14748182.A.G.b38.Brain.Hippocampus
4DNL:4DNFI522M5AD.chrX.13775000-13800000.chrX.15250000-15275000 CUI	GTEXEQTL:eQTL.chrX.14748375.T.TTTGA.b38.Pituitary
4DNL:4DNFI522M5AD.chrX.13775000-13800000.chrX.15250000-15275000 CUI	GTEXEQTL:eQTL.chrX.14748182.A.G.b38.Pituitary
4DNL:4DNFI522M5AD.chrX.13775000-13800000.chrX.15250000-15275000 CUI	GTEXEQTL:eQTL.chrX.14748375.T.TTTGA.b38.Cells.EBV-transformed.lymphocytes
4DNL:4DNFI522M5AD.chrX.13775000-13800000.chrX.15250000-15275000 CUI	GTEXEQTL:eQTL.chrX.14748182.A.G.b38.Cells.EBV-transformed.lymphocytes
4DNL:4DNFI522M5AD.chrX.13775000-13800000.chrX.15250000-15275000 CUI	GTEXEQTL:eQTL.chrX.14748375.T.TTTGA.b38.Esophagus.Gastroesophageal.Junction
4DNL:4DNFI522M5AD.chrX.13775000-13800000.chrX.15250000-15275000 CUI	GTEXEQTL:eQTL.chrX.14748182.A.G.b38.Esophagus.Gastroesophageal.Junction
4DNL:4DNFI522M5AD.chrX.13775000-13800000.chrX.15250000-15275000 CUI	GTEXEQTL:eQTL.chrX.14748375.T.TTTGA.b38.Artery.Coronary
4DNL:4DNFI522M5AD.chrX.13775000-13800000.chrX.15250000-15275000 CUI	GTEXEQTL:eQTL.chrX.14748182.A.G.b38.Artery.Coronary
4DNL:4DNFI522M5AD.chrX.13775000-13800000.chrX.15250000-15275000 CUI	GTEXEQTL:eQTL.chrX.14748375.T.TTTGA.b38.Heart.Left.Ventricle
4DNL:4DNFI522M5AD.chrX.13775000-13800000.chrX.15250000-15275000 CUI	GTEXEQTL:eQTL.chrX.14748182.A.G.b38.Heart.Left.Ventricle
4DNL:4DNFI522M5AD.chrX.13775000-13800000.chrX.15250000-15275000 CUI	GTEXEQTL:eQTL.chrX.14748375.T.TTTGA.b38.Brain.Cerebellum
4DNL:4DNFI522M5AD.chrX.13775000-13800000.chrX.15250000-15275000 CUI	GTEXEQTL:eQTL.chrX.14748182.A.G.b38.Brain.Cerebellum
4DNL:4DNFI522M5AD.chrX.13775000-13800000.chrX.15250000-15275000 CUI	GTEXEQTL:eQTL.chrX.14748375.T.TTTGA.b38.Minor.Salivary.Gland
4DNL:4DNFI522M5AD.chrX.13775000-13800000.chrX.15250000-15275000 CUI	GTEXEQTL:eQTL.chrX.14748182.A.G.b38.Minor.Salivary.Gland
4DNL:4DNFI522M5AD.chrX.13775000-13800000.chrX.15250000-15275000 CUI	GTEXEQTL:eQTL.chrX.14748375.T.TTTGA.b38.Spleen
4DNL:4DNFI522M5AD.chrX.13775000-13800000.chrX.15250000-15275000 CUI	GTEXEQTL:eQTL.chrX.14748182.A.G.b38.Spleen
4DNL:4DNFI522M5AD.chrX.13775000-13800000.chrX.15250000-15275000 CUI	GTEXEQTL:eQTL.chrX.14748375.T.TTTGA.b38.Kidney.Cortex
4DNL:4DNFI522M5AD.chrX.13775000-13800000.chrX.15250000-15275000 CUI	GTEXEQTL:eQTL.chrX.14748182.A.G.b38.Kidney.Cortex
4DNL:4DNFI522M5AD.chrX.13775000-13800000.chrX.15250000-15275000 CUI	GTEXEQTL:eQTL.chrX.14748375.T.TTTGA.b38.Testis
4DNL:4DNFI522M5AD.chrX.13775000-13800000.chrX.15250000-15275000 CUI	GTEXEQTL:eQTL.chrX.14748182.A.G.b38.Testis
4DNL:4DNFI522M5AD.chrX.13775000-13800000.chrX.15250000-15275000 CUI	GTEXEQTL:eQTL.chrX.14748375.T.TTTGA.b38.Whole.Blood
4DNL:4DNFI522M5AD.chrX.13775000-13800000.chrX.15250000-15275000 CUI	GTEXEQTL:eQTL.chrX.14748182.A.G.b38.Whole.Blood
4DNL:4DNFI522M5AD.chrX.13775000-13800000.chrX.15250000-15275000 CUI	GTEXEQTL:eQTL.chrX.14748375.T.TTTGA.b38.Adrenal.Gland
4DNL:4DNFI522M5AD.chrX.13775000-13800000.chrX.15250000-15275000 CUI	GTEXEQTL:eQTL.chrX.14748182.A.G.b38.Adrenal.Gland
4DNL:4DNFI522M5AD.chrX.13775000-13800000.chrX.15250000-15275000 CUI	GTEXEQTL:eQTL.chrX.14748375.T.TTTGA.b38.Esophagus.Mucosa
4DNL:4DNFI522M5AD.chrX.13775000-13800000.chrX.15250000-15275000 CUI	GTEXEQTL:eQTL.chrX.14748182.A.G.b38.Esophagus.Mucosa
4DNL:4DNFI522M5AD.chrX.13775000-13800000.chrX.15250000-15275000 CUI	GTEXEQTL:eQTL.chrX.14748375.T.TTTGA.b38.Brain.Frontal.Cortex.BA9
4DNL:4DNFI522M5AD.chrX.13775000-13800000.chrX.15250000-15275000 CUI	GTEXEQTL:eQTL.chrX.14748182.A.G.b38.Brain.Frontal.Cortex.BA9
4DNL:4DNFI522M5AD.chrX.13775000-13800000.chrX.15250000-15275000 CUI	GTEXEQTL:eQTL.chrX.14748375.T.TTTGA.b38.Brain.Spinal.cord.cervical.c-1
4DNL:4DNFI522M5AD.chrX.13775000-13800000.chrX.15250000-15275000 CUI	GTEXEQTL:eQTL.chrX.14748182.A.G.b38.Brain.Spinal.cord.cervical.c-1
4DNL:4DNFI522M5AD.chrX.13775000-13800000.chrX.15250000-15275000 CUI	GTEXEQTL:eQTL.chrX.14748375.T.TTTGA.b38.Breast.Mammary.Tissue
4DNL:4DNFI522M5AD.chrX.13775000-13800000.chrX.15250000-15275000 CUI	GTEXEQTL:eQTL.chrX.14748182.A.G.b38.Breast.Mammary.Tissue
4DNL:4DNFI522M5AD.chrX.13775000-13800000.chrX.15250000-15275000 CUI	GTEXEQTL:eQTL.chrX.14748375.T.TTTGA.b38.Ovary
4DNL:4DNFI522M5AD.chrX.13775000-13800000.chrX.15250000-15275000 CUI	GTEXEQTL:eQTL.chrX.14748182.A.G.b38.Ovary
4DNL:4DNFI522M5AD.chrX.13775000-13800000.chrX.15250000-15275000 CUI	GTEXEQTL:eQTL.chrX.14748375.T.TTTGA.b38.Lung
4DNL:4DNFI522M5AD.chrX.13775000-13800000.chrX.15250000-15275000 CUI	GTEXEQTL:eQTL.chrX.14748182.A.G.b38.Lung
4DNL:4DNFI522M5AD.chrX.13775000-13800000.chrX.15250000-15275000 CUI	GTEXEQTL:eQTL.chrX.14748375.T.TTTGA.b38.Brain.Substantia.nigra
4DNL:4DNFI522M5AD.chrX.13775000-13800000.chrX.15250000-15275000 CUI	GTEXEQTL:eQTL.chrX.14748182.A.G.b38.Brain.Substantia.nigra
4DNL:4DNFI522M5AD.chrX.13775000-13800000.chrX.15250000-15275000 CUI	GTEXEQTL:eQTL.chrX.14748375.T.TTTGA.b38.Brain.Putamen.basal.ganglia
4DNL:4DNFI522M5AD.chrX.13775000-13800000.chrX.15250000-15275000 CUI	GTEXEQTL:eQTL.chrX.14748182.A.G.b38.Brain.Putamen.basal.ganglia
4DNL:4DNFI522M5AD.chrX.13775000-13800000.chrX.15250000-15275000 CUI	GTEXEQTL:eQTL.chrX.14748375.T.TTTGA.b38.Brain.Anterior.cingulate.cortex.BA24
4DNL:4DNFI522M5AD.chrX.13775000-13800000.chrX.15250000-15275000 CUI	GTEXEQTL:eQTL.chrX.14748182.A.G.b38.Brain.Anterior.cingulate.cortex.BA24
4DNL:4DNFI522M5AD.chrX.13775000-13800000.chrX.15250000-15275000 CUI	GTEXEQTL:eQTL.chrX.14748375.T.TTTGA.b38.Cells.Cultured.fibroblasts
4DNL:4DNFI522M5AD.chrX.13775000-13800000.chrX.15250000-15275000 CUI	GTEXEQTL:eQTL.chrX.14748182.A.G.b38.Cells.Cultured.fibroblasts
4DNL:4DNFI522M5AD.chrX.13775000-13800000.chrX.15250000-15275000 CUI	GTEXEQTL:eQTL.chrX.14748375.T.TTTGA.b38.Thyroid
4DNL:4DNFI522M5AD.chrX.13775000-13800000.chrX.15250000-15275000 CUI	GTEXEQTL:eQTL.chrX.14748182.A.G.b38.Thyroid
4DNL:4DNFI522M5AD.chrX.13775000-13800000.chrX.15250000-15275000 CUI	GTEXEQTL:eQTL.chrX.14748375.T.TTTGA.b38.Pancreas
4DNL:4DNFI522M5AD.chrX.13775000-13800000.chrX.15250000-15275000 CUI	GTEXEQTL:eQTL.chrX.14748182.A.G.b38.Pancreas
4DNL:4DNFI522M5AD.chrX.13775000-13800000.chrX.15250000-15275000 CUI	GTEXEQTL:eQTL.chrX.14754160.G.A.b38.Brain.Amygdala
4DNL:4DNFI522M5AD.chrX.13775000-13800000.chrX.15250000-15275000 CUI	GTEXEQTL:eQTL.chrX.14754160.G.A.b38.Stomach
4DNL:4DNFI522M5AD.chrX.13775000-13800000.chrX.15250000-15275000 CUI	GTEXEQTL:eQTL.chrX.14754160.G.A.b38.Skin.Sun.Exposed.Lower.leg
4DNL:4DNFI522M5AD.chrX.13775000-13800000.chrX.15250000-15275000 CUI	GTEXEQTL:eQTL.chrX.14754160.G.A.b38.Small.Intestine.Terminal.Ileum
4DNL:4DNFI522M5AD.chrX.13775000-13800000.chrX.15250000-15275000 CUI	GTEXEQTL:eQTL.chrX.14754160.G.A.b38.Liver
4DNL:4DNFI522M5AD.chrX.13775000-13800000.chrX.15250000-15275000 CUI	GTEXEQTL:eQTL.chrX.14754160.G.A.b38.Nerve.Tibial
4DNL:4DNFI522M5AD.chrX.13775000-13800000.chrX.15250000-15275000 CUI	GTEXEQTL:eQTL.chrX.14754160.G.A.b38.Artery.Tibial
4DNL:4DNFI522M5AD.chrX.13775000-13800000.chrX.15250000-15275000 CUI	GTEXEQTL:eQTL.chrX.14754160.G.A.b38.Heart.Atrial.Appendage
4DNL:4DNFI522M5AD.chrX.13775000-13800000.chrX.15250000-15275000 CUI	GTEXEQTL:eQTL.chrX.14754160.G.A.b38.Skin.Not.Sun.Exposed.Suprapubic
4DNL:4DNFI522M5AD.chrX.13775000-13800000.chrX.15250000-15275000 CUI	GTEXEQTL:eQTL.chrX.14754160.G.A.b38.Brain.Caudate.basal.ganglia
4DNL:4DNFI522M5AD.chrX.13775000-13800000.chrX.15250000-15275000 CUI	GTEXEQTL:eQTL.chrX.14754160.G.A.b38.Esophagus.Muscularis
4DNL:4DNFI522M5AD.chrX.13775000-13800000.chrX.15250000-15275000 CUI	GTEXEQTL:eQTL.chrX.14754160.G.A.b38.Brain.Nucleus.accumbens.basal.ganglia
4DNL:4DNFI522M5AD.chrX.13775000-13800000.chrX.15250000-15275000 CUI	GTEXEQTL:eQTL.chrX.14754160.G.A.b38.Prostate
4DNL:4DNFI522M5AD.chrX.13775000-13800000.chrX.15250000-15275000 CUI	GTEXEQTL:eQTL.chrX.14754160.G.A.b38.Artery.Aorta
4DNL:4DNFI522M5AD.chrX.13775000-13800000.chrX.15250000-15275000 CUI	GTEXEQTL:eQTL.chrX.14754160.G.A.b38.Colon.Transverse
4DNL:4DNFI522M5AD.chrX.13775000-13800000.chrX.15250000-15275000 CUI	GTEXEQTL:eQTL.chrX.14754160.G.A.b38.Adipose.Subcutaneous
4DNL:4DNFI522M5AD.chrX.13775000-13800000.chrX.15250000-15275000 CUI	GTEXEQTL:eQTL.chrX.14754160.G.A.b38.Vagina
4DNL:4DNFI522M5AD.chrX.13775000-13800000.chrX.15250000-15275000 CUI	GTEXEQTL:eQTL.chrX.14754160.G.A.b38.Brain.Hypothalamus
4DNL:4DNFI522M5AD.chrX.13775000-13800000.chrX.15250000-15275000 CUI	GTEXEQTL:eQTL.chrX.14754160.G.A.b38.Brain.Cortex
4DNL:4DNFI522M5AD.chrX.13775000-13800000.chrX.15250000-15275000 CUI	GTEXEQTL:eQTL.chrX.14754160.G.A.b38.Muscle.Skeletal
4DNL:4DNFI522M5AD.chrX.13775000-13800000.chrX.15250000-15275000 CUI	GTEXEQTL:eQTL.chrX.14754160.G.A.b38.Colon.Sigmoid
4DNL:4DNFI522M5AD.chrX.13775000-13800000.chrX.15250000-15275000 CUI	GTEXEQTL:eQTL.chrX.14754160.G.A.b38.Brain.Cerebellar.Hemisphere
4DNL:4DNFI522M5AD.chrX.13775000-13800000.chrX.15250000-15275000 CUI	GTEXEQTL:eQTL.chrX.14754160.G.A.b38.Adipose.Visceral.Omentum
4DNL:4DNFI522M5AD.chrX.13775000-13800000.chrX.15250000-15275000 CUI	GTEXEQTL:eQTL.chrX.14754160.G.A.b38.Brain.Hippocampus
4DNL:4DNFI522M5AD.chrX.13775000-13800000.chrX.15250000-15275000 CUI	GTEXEQTL:eQTL.chrX.14754160.G.A.b38.Pituitary
4DNL:4DNFI522M5AD.chrX.13775000-13800000.chrX.15250000-15275000 CUI	GTEXEQTL:eQTL.chrX.14754160.G.A.b38.Cells.EBV-transformed.lymphocytes
4DNL:4DNFI522M5AD.chrX.13775000-13800000.chrX.15250000-15275000 CUI	GTEXEQTL:eQTL.chrX.14754160.G.A.b38.Esophagus.Gastroesophageal.Junction
4DNL:4DNFI522M5AD.chrX.13775000-13800000.chrX.15250000-15275000 CUI	GTEXEQTL:eQTL.chrX.14754160.G.A.b38.Artery.Coronary
4DNL:4DNFI522M5AD.chrX.13775000-13800000.chrX.15250000-15275000 CUI	GTEXEQTL:eQTL.chrX.14754160.G.A.b38.Heart.Left.Ventricle
4DNL:4DNFI522M5AD.chrX.13775000-13800000.chrX.15250000-15275000 CUI	GTEXEQTL:eQTL.chrX.14754160.G.A.b38.Brain.Cerebellum
4DNL:4DNFI522M5AD.chrX.13775000-13800000.chrX.15250000-15275000 CUI	GTEXEQTL:eQTL.chrX.14754160.G.A.b38.Minor.Salivary.Gland
4DNL:4DNFI522M5AD.chrX.13775000-13800000.chrX.15250000-15275000 CUI	GTEXEQTL:eQTL.chrX.14754160.G.A.b38.Spleen
4DNL:4DNFI522M5AD.chrX.13775000-13800000.chrX.15250000-15275000 CUI	GTEXEQTL:eQTL.chrX.14754160.G.A.b38.Kidney.Cortex
4DNL:4DNFI522M5AD.chrX.13775000-13800000.chrX.15250000-15275000 CUI	GTEXEQTL:eQTL.chrX.14754160.G.A.b38.Testis
4DNL:4DNFI522M5AD.chrX.13775000-13800000.chrX.15250000-15275000 CUI	GTEXEQTL:eQTL.chrX.14754160.G.A.b38.Whole.Blood
4DNL:4DNFI522M5AD.chrX.13775000-13800000.chrX.15250000-15275000 CUI	GTEXEQTL:eQTL.chrX.14754160.G.A.b38.Adrenal.Gland
4DNL:4DNFI522M5AD.chrX.13775000-13800000.chrX.15250000-15275000 CUI	GTEXEQTL:eQTL.chrX.14754160.G.A.b38.Esophagus.Mucosa
4DNL:4DNFI522M5AD.chrX.13775000-13800000.chrX.15250000-15275000 CUI	GTEXEQTL:eQTL.chrX.14754160.G.A.b38.Brain.Frontal.Cortex.BA9
4DNL:4DNFI522M5AD.chrX.13775000-13800000.chrX.15250000-15275000 CUI	GTEXEQTL:eQTL.chrX.14754160.G.A.b38.Brain.Spinal.cord.cervical.c-1
4DNL:4DNFI522M5AD.chrX.13775000-13800000.chrX.15250000-15275000 CUI	GTEXEQTL:eQTL.chrX.14754160.G.A.b38.Uterus
4DNL:4DNFI522M5AD.chrX.13775000-13800000.chrX.15250000-15275000 CUI	GTEXEQTL:eQTL.chrX.14754160.G.A.b38.Breast.Mammary.Tissue
4DNL:4DNFI522M5AD.chrX.13775000-13800000.chrX.15250000-15275000 CUI	GTEXEQTL:eQTL.chrX.14754160.G.A.b38.Ovary
4DNL:4DNFI522M5AD.chrX.13775000-13800000.chrX.15250000-15275000 CUI	GTEXEQTL:eQTL.chrX.14754160.G.A.b38.Lung
4DNL:4DNFI522M5AD.chrX.13775000-13800000.chrX.15250000-15275000 CUI	GTEXEQTL:eQTL.chrX.14754160.G.A.b38.Brain.Substantia.nigra
4DNL:4DNFI522M5AD.chrX.13775000-13800000.chrX.15250000-15275000 CUI	GTEXEQTL:eQTL.chrX.14754160.G.A.b38.Brain.Putamen.basal.ganglia
4DNL:4DNFI522M5AD.chrX.13775000-13800000.chrX.15250000-15275000 CUI	GTEXEQTL:eQTL.chrX.14754160.G.A.b38.Brain.Anterior.cingulate.cortex.BA24
4DNL:4DNFI522M5AD.chrX.13775000-13800000.chrX.15250000-15275000 CUI	GTEXEQTL:eQTL.chrX.14754160.G.A.b38.Cells.Cultured.fibroblasts
4DNL:4DNFI522M5AD.chrX.13775000-13800000.chrX.15250000-15275000 CUI	GTEXEQTL:eQTL.chrX.14754160.G.A.b38.Thyroid
4DNL:4DNFI522M5AD.chrX.13775000-13800000.chrX.15250000-15275000 CUI	GTEXEQTL:eQTL.chrX.14754160.G.A.b38.Pancreas
4DNL:4DNFI522M5AD.chrX.13775000-13800000.chrX.15250000-15275000 CUI	GTEXEQTL:eQTL.chrX.14756685.A.G.b38.Brain.Amygdala
4DNL:4DNFI522M5AD.chrX.13775000-13800000.chrX.15250000-15275000 CUI	GTEXEQTL:eQTL.chrX.14756685.A.G.b38.Stomach
4DNL:4DNFI522M5AD.chrX.13775000-13800000.chrX.15250000-15275000 CUI	GTEXEQTL:eQTL.chrX.14756685.A.G.b38.Skin.Sun.Exposed.Lower.leg
4DNL:4DNFI522M5AD.chrX.13775000-13800000.chrX.15250000-15275000 CUI	GTEXEQTL:eQTL.chrX.14756685.A.G.b38.Small.Intestine.Terminal.Ileum
4DNL:4DNFI522M5AD.chrX.13775000-13800000.chrX.15250000-15275000 CUI	GTEXEQTL:eQTL.chrX.14756685.A.G.b38.Liver
4DNL:4DNFI522M5AD.chrX.13775000-13800000.chrX.15250000-15275000 CUI	GTEXEQTL:eQTL.chrX.14756685.A.G.b38.Nerve.Tibial
4DNL:4DNFI522M5AD.chrX.13775000-13800000.chrX.15250000-15275000 CUI	GTEXEQTL:eQTL.chrX.14756685.A.G.b38.Artery.Tibial
4DNL:4DNFI522M5AD.chrX.13775000-13800000.chrX.15250000-15275000 CUI	GTEXEQTL:eQTL.chrX.14756685.A.G.b38.Heart.Atrial.Appendage
4DNL:4DNFI522M5AD.chrX.13775000-13800000.chrX.15250000-15275000 CUI	GTEXEQTL:eQTL.chrX.14756685.A.G.b38.Skin.Not.Sun.Exposed.Suprapubic
4DNL:4DNFI522M5AD.chrX.13775000-13800000.chrX.15250000-15275000 CUI	GTEXEQTL:eQTL.chrX.14756685.A.G.b38.Brain.Caudate.basal.ganglia
4DNL:4DNFI522M5AD.chrX.13775000-13800000.chrX.15250000-15275000 CUI	GTEXEQTL:eQTL.chrX.14756685.A.G.b38.Esophagus.Muscularis
4DNL:4DNFI522M5AD.chrX.13775000-13800000.chrX.15250000-15275000 CUI	GTEXEQTL:eQTL.chrX.14756685.A.G.b38.Brain.Nucleus.accumbens.basal.ganglia
4DNL:4DNFI522M5AD.chrX.13775000-13800000.chrX.15250000-15275000 CUI	GTEXEQTL:eQTL.chrX.14756685.A.G.b38.Prostate
4DNL:4DNFI522M5AD.chrX.13775000-13800000.chrX.15250000-15275000 CUI	GTEXEQTL:eQTL.chrX.14756685.A.G.b38.Artery.Aorta
4DNL:4DNFI522M5AD.chrX.13775000-13800000.chrX.15250000-15275000 CUI	GTEXEQTL:eQTL.chrX.14756685.A.G.b38.Colon.Transverse
4DNL:4DNFI522M5AD.chrX.13775000-13800000.chrX.15250000-15275000 CUI	GTEXEQTL:eQTL.chrX.14756685.A.G.b38.Adipose.Subcutaneous
4DNL:4DNFI522M5AD.chrX.13775000-13800000.chrX.15250000-15275000 CUI	GTEXEQTL:eQTL.chrX.14756685.A.G.b38.Vagina
4DNL:4DNFI522M5AD.chrX.13775000-13800000.chrX.15250000-15275000 CUI	GTEXEQTL:eQTL.chrX.14756685.A.G.b38.Brain.Hypothalamus
4DNL:4DNFI522M5AD.chrX.13775000-13800000.chrX.15250000-15275000 CUI	GTEXEQTL:eQTL.chrX.14756685.A.G.b38.Brain.Cortex
4DNL:4DNFI522M5AD.chrX.13775000-13800000.chrX.15250000-15275000 CUI	GTEXEQTL:eQTL.chrX.14756685.A.G.b38.Muscle.Skeletal
4DNL:4DNFI522M5AD.chrX.13775000-13800000.chrX.15250000-15275000 CUI	GTEXEQTL:eQTL.chrX.14756685.A.G.b38.Colon.Sigmoid
4DNL:4DNFI522M5AD.chrX.13775000-13800000.chrX.15250000-15275000 CUI	GTEXEQTL:eQTL.chrX.14756685.A.G.b38.Brain.Cerebellar.Hemisphere
4DNL:4DNFI522M5AD.chrX.13775000-13800000.chrX.15250000-15275000 CUI	GTEXEQTL:eQTL.chrX.14756685.A.G.b38.Adipose.Visceral.Omentum
4DNL:4DNFI522M5AD.chrX.13775000-13800000.chrX.15250000-15275000 CUI	GTEXEQTL:eQTL.chrX.14756685.A.G.b38.Brain.Hippocampus
4DNL:4DNFI522M5AD.chrX.13775000-13800000.chrX.15250000-15275000 CUI	GTEXEQTL:eQTL.chrX.14756685.A.G.b38.Pituitary
4DNL:4DNFI522M5AD.chrX.13775000-13800000.chrX.15250000-15275000 CUI	GTEXEQTL:eQTL.chrX.14756685.A.G.b38.Cells.EBV-transformed.lymphocytes
4DNL:4DNFI522M5AD.chrX.13775000-13800000.chrX.15250000-15275000 CUI	GTEXEQTL:eQTL.chrX.14756685.A.G.b38.Esophagus.Gastroesophageal.Junction
4DNL:4DNFI522M5AD.chrX.13775000-13800000.chrX.15250000-15275000 CUI	GTEXEQTL:eQTL.chrX.14756685.A.G.b38.Artery.Coronary
4DNL:4DNFI522M5AD.chrX.13775000-13800000.chrX.15250000-15275000 CUI	GTEXEQTL:eQTL.chrX.14756685.A.G.b38.Heart.Left.Ventricle
4DNL:4DNFI522M5AD.chrX.13775000-13800000.chrX.15250000-15275000 CUI	GTEXEQTL:eQTL.chrX.14756685.A.G.b38.Brain.Cerebellum
4DNL:4DNFI522M5AD.chrX.13775000-13800000.chrX.15250000-15275000 CUI	GTEXEQTL:eQTL.chrX.14756685.A.G.b38.Minor.Salivary.Gland
4DNL:4DNFI522M5AD.chrX.13775000-13800000.chrX.15250000-15275000 CUI	GTEXEQTL:eQTL.chrX.14756685.A.G.b38.Spleen
4DNL:4DNFI522M5AD.chrX.13775000-13800000.chrX.15250000-15275000 CUI	GTEXEQTL:eQTL.chrX.14756685.A.G.b38.Kidney.Cortex
4DNL:4DNFI522M5AD.chrX.13775000-13800000.chrX.15250000-15275000 CUI	GTEXEQTL:eQTL.chrX.14756685.A.G.b38.Testis
4DNL:4DNFI522M5AD.chrX.13775000-13800000.chrX.15250000-15275000 CUI	GTEXEQTL:eQTL.chrX.14756685.A.G.b38.Whole.Blood
4DNL:4DNFI522M5AD.chrX.13775000-13800000.chrX.15250000-15275000 CUI	GTEXEQTL:eQTL.chrX.14756685.A.G.b38.Adrenal.Gland
4DNL:4DNFI522M5AD.chrX.13775000-13800000.chrX.15250000-15275000 CUI	GTEXEQTL:eQTL.chrX.14756685.A.G.b38.Esophagus.Mucosa
4DNL:4DNFI522M5AD.chrX.13775000-13800000.chrX.15250000-15275000 CUI	GTEXEQTL:eQTL.chrX.14756685.A.G.b38.Brain.Frontal.Cortex.BA9
4DNL:4DNFI522M5AD.chrX.13775000-13800000.chrX.15250000-15275000 CUI	GTEXEQTL:eQTL.chrX.14756685.A.G.b38.Brain.Spinal.cord.cervical.c-1
4DNL:4DNFI522M5AD.chrX.13775000-13800000.chrX.15250000-15275000 CUI	GTEXEQTL:eQTL.chrX.14756685.A.G.b38.Breast.Mammary.Tissue
4DNL:4DNFI522M5AD.chrX.13775000-13800000.chrX.15250000-15275000 CUI	GTEXEQTL:eQTL.chrX.14756685.A.G.b38.Ovary
4DNL:4DNFI522M5AD.chrX.13775000-13800000.chrX.15250000-15275000 CUI	GTEXEQTL:eQTL.chrX.14756685.A.G.b38.Lung
4DNL:4DNFI522M5AD.chrX.13775000-13800000.chrX.15250000-15275000 CUI	GTEXEQTL:eQTL.chrX.14756685.A.G.b38.Brain.Substantia.nigra
4DNL:4DNFI522M5AD.chrX.13775000-13800000.chrX.15250000-15275000 CUI	GTEXEQTL:eQTL.chrX.14756685.A.G.b38.Brain.Putamen.basal.ganglia
4DNL:4DNFI522M5AD.chrX.13775000-13800000.chrX.15250000-15275000 CUI	GTEXEQTL:eQTL.chrX.14756685.A.G.b38.Brain.Anterior.cingulate.cortex.BA24
4DNL:4DNFI522M5AD.chrX.13775000-13800000.chrX.15250000-15275000 CUI	GTEXEQTL:eQTL.chrX.14756685.A.G.b38.Cells.Cultured.fibroblasts
4DNL:4DNFI522M5AD.chrX.13775000-13800000.chrX.15250000-15275000 CUI	GTEXEQTL:eQTL.chrX.14756685.A.G.b38.Thyroid
4DNL:4DNFI522M5AD.chrX.13775000-13800000.chrX.15250000-15275000 CUI	GTEXEQTL:eQTL.chrX.14756685.A.G.b38.Pancreas
4DNL:4DNFI522M5AD.chrX.13775000-13800000.chrX.15250000-15275000 CUI	GTEXEQTL:eQTL.chrX.14761250.A.G.b38.Brain.Amygdala
4DNL:4DNFI522M5AD.chrX.13775000-13800000.chrX.15250000-15275000 CUI	GTEXEQTL:eQTL.chrX.14761250.A.G.b38.Stomach
4DNL:4DNFI522M5AD.chrX.13775000-13800000.chrX.15250000-15275000 CUI	GTEXEQTL:eQTL.chrX.14761250.A.G.b38.Skin.Sun.Exposed.Lower.leg
4DNL:4DNFI522M5AD.chrX.13775000-13800000.chrX.15250000-15275000 CUI	GTEXEQTL:eQTL.chrX.14761250.A.G.b38.Small.Intestine.Terminal.Ileum
4DNL:4DNFI522M5AD.chrX.13775000-13800000.chrX.15250000-15275000 CUI	GTEXEQTL:eQTL.chrX.14761250.A.G.b38.Liver
4DNL:4DNFI522M5AD.chrX.13775000-13800000.chrX.15250000-15275000 CUI	GTEXEQTL:eQTL.chrX.14761250.A.G.b38.Nerve.Tibial
4DNL:4DNFI522M5AD.chrX.13775000-13800000.chrX.15250000-15275000 CUI	GTEXEQTL:eQTL.chrX.14761250.A.G.b38.Artery.Tibial
4DNL:4DNFI522M5AD.chrX.13775000-13800000.chrX.15250000-15275000 CUI	GTEXEQTL:eQTL.chrX.14761250.A.G.b38.Heart.Atrial.Appendage
4DNL:4DNFI522M5AD.chrX.13775000-13800000.chrX.15250000-15275000 CUI	GTEXEQTL:eQTL.chrX.14761250.A.G.b38.Skin.Not.Sun.Exposed.Suprapubic
4DNL:4DNFI522M5AD.chrX.13775000-13800000.chrX.15250000-15275000 CUI	GTEXEQTL:eQTL.chrX.14761250.A.G.b38.Brain.Caudate.basal.ganglia
4DNL:4DNFI522M5AD.chrX.13775000-13800000.chrX.15250000-15275000 CUI	GTEXEQTL:eQTL.chrX.14761250.A.G.b38.Esophagus.Muscularis
4DNL:4DNFI522M5AD.chrX.13775000-13800000.chrX.15250000-15275000 CUI	GTEXEQTL:eQTL.chrX.14761250.A.G.b38.Brain.Nucleus.accumbens.basal.ganglia
4DNL:4DNFI522M5AD.chrX.13775000-13800000.chrX.15250000-15275000 CUI	GTEXEQTL:eQTL.chrX.14761250.A.G.b38.Prostate
4DNL:4DNFI522M5AD.chrX.13775000-13800000.chrX.15250000-15275000 CUI	GTEXEQTL:eQTL.chrX.14761250.A.G.b38.Artery.Aorta
4DNL:4DNFI522M5AD.chrX.13775000-13800000.chrX.15250000-15275000 CUI	GTEXEQTL:eQTL.chrX.14761250.A.G.b38.Colon.Transverse
4DNL:4DNFI522M5AD.chrX.13775000-13800000.chrX.15250000-15275000 CUI	GTEXEQTL:eQTL.chrX.14761250.A.G.b38.Adipose.Subcutaneous
4DNL:4DNFI522M5AD.chrX.13775000-13800000.chrX.15250000-15275000 CUI	GTEXEQTL:eQTL.chrX.14761250.A.G.b38.Vagina
4DNL:4DNFI522M5AD.chrX.13775000-13800000.chrX.15250000-15275000 CUI	GTEXEQTL:eQTL.chrX.14761250.A.G.b38.Brain.Hypothalamus
4DNL:4DNFI522M5AD.chrX.13775000-13800000.chrX.15250000-15275000 CUI	GTEXEQTL:eQTL.chrX.14761250.A.G.b38.Brain.Cortex
4DNL:4DNFI522M5AD.chrX.13775000-13800000.chrX.15250000-15275000 CUI	GTEXEQTL:eQTL.chrX.14761250.A.G.b38.Muscle.Skeletal
4DNL:4DNFI522M5AD.chrX.13775000-13800000.chrX.15250000-15275000 CUI	GTEXEQTL:eQTL.chrX.14761250.A.G.b38.Colon.Sigmoid
4DNL:4DNFI522M5AD.chrX.13775000-13800000.chrX.15250000-15275000 CUI	GTEXEQTL:eQTL.chrX.14761250.A.G.b38.Brain.Cerebellar.Hemisphere
4DNL:4DNFI522M5AD.chrX.13775000-13800000.chrX.15250000-15275000 CUI	GTEXEQTL:eQTL.chrX.14761250.A.G.b38.Adipose.Visceral.Omentum
4DNL:4DNFI522M5AD.chrX.13775000-13800000.chrX.15250000-15275000 CUI	GTEXEQTL:eQTL.chrX.14761250.A.G.b38.Brain.Hippocampus
4DNL:4DNFI522M5AD.chrX.13775000-13800000.chrX.15250000-15275000 CUI	GTEXEQTL:eQTL.chrX.14761250.A.G.b38.Pituitary
4DNL:4DNFI522M5AD.chrX.13775000-13800000.chrX.15250000-15275000 CUI	GTEXEQTL:eQTL.chrX.14761250.A.G.b38.Cells.EBV-transformed.lymphocytes
4DNL:4DNFI522M5AD.chrX.13775000-13800000.chrX.15250000-15275000 CUI	GTEXEQTL:eQTL.chrX.14761250.A.G.b38.Esophagus.Gastroesophageal.Junction
4DNL:4DNFI522M5AD.chrX.13775000-13800000.chrX.15250000-15275000 CUI	GTEXEQTL:eQTL.chrX.14761250.A.G.b38.Artery.Coronary
4DNL:4DNFI522M5AD.chrX.13775000-13800000.chrX.15250000-15275000 CUI	GTEXEQTL:eQTL.chrX.14761250.A.G.b38.Heart.Left.Ventricle
4DNL:4DNFI522M5AD.chrX.13775000-13800000.chrX.15250000-15275000 CUI	GTEXEQTL:eQTL.chrX.14761250.A.G.b38.Brain.Cerebellum
4DNL:4DNFI522M5AD.chrX.13775000-13800000.chrX.15250000-15275000 CUI	GTEXEQTL:eQTL.chrX.14761250.A.G.b38.Minor.Salivary.Gland
4DNL:4DNFI522M5AD.chrX.13775000-13800000.chrX.15250000-15275000 CUI	GTEXEQTL:eQTL.chrX.14761250.A.G.b38.Spleen
4DNL:4DNFI522M5AD.chrX.13775000-13800000.chrX.15250000-15275000 CUI	GTEXEQTL:eQTL.chrX.14761250.A.G.b38.Kidney.Cortex
4DNL:4DNFI522M5AD.chrX.13775000-13800000.chrX.15250000-15275000 CUI	GTEXEQTL:eQTL.chrX.14761250.A.G.b38.Testis
4DNL:4DNFI522M5AD.chrX.13775000-13800000.chrX.15250000-15275000 CUI	GTEXEQTL:eQTL.chrX.14761250.A.G.b38.Whole.Blood
4DNL:4DNFI522M5AD.chrX.13775000-13800000.chrX.15250000-15275000 CUI	GTEXEQTL:eQTL.chrX.14761250.A.G.b38.Adrenal.Gland
4DNL:4DNFI522M5AD.chrX.13775000-13800000.chrX.15250000-15275000 CUI	GTEXEQTL:eQTL.chrX.14761250.A.G.b38.Esophagus.Mucosa
4DNL:4DNFI522M5AD.chrX.13775000-13800000.chrX.15250000-15275000 CUI	GTEXEQTL:eQTL.chrX.14761250.A.G.b38.Brain.Frontal.Cortex.BA9
4DNL:4DNFI522M5AD.chrX.13775000-13800000.chrX.15250000-15275000 CUI	GTEXEQTL:eQTL.chrX.14761250.A.G.b38.Brain.Spinal.cord.cervical.c-1
4DNL:4DNFI522M5AD.chrX.13775000-13800000.chrX.15250000-15275000 CUI	GTEXEQTL:eQTL.chrX.14761250.A.G.b38.Breast.Mammary.Tissue
4DNL:4DNFI522M5AD.chrX.13775000-13800000.chrX.15250000-15275000 CUI	GTEXEQTL:eQTL.chrX.14761250.A.G.b38.Ovary
4DNL:4DNFI522M5AD.chrX.13775000-13800000.chrX.15250000-15275000 CUI	GTEXEQTL:eQTL.chrX.14761250.A.G.b38.Lung
4DNL:4DNFI522M5AD.chrX.13775000-13800000.chrX.15250000-15275000 CUI	GTEXEQTL:eQTL.chrX.14761250.A.G.b38.Brain.Substantia.nigra
4DNL:4DNFI522M5AD.chrX.13775000-13800000.chrX.15250000-15275000 CUI	GTEXEQTL:eQTL.chrX.14761250.A.G.b38.Brain.Putamen.basal.ganglia
4DNL:4DNFI522M5AD.chrX.13775000-13800000.chrX.15250000-15275000 CUI	GTEXEQTL:eQTL.chrX.14761250.A.G.b38.Brain.Anterior.cingulate.cortex.BA24
4DNL:4DNFI522M5AD.chrX.13775000-13800000.chrX.15250000-15275000 CUI	GTEXEQTL:eQTL.chrX.14761250.A.G.b38.Cells.Cultured.fibroblasts
4DNL:4DNFI522M5AD.chrX.13775000-13800000.chrX.15250000-15275000 CUI	GTEXEQTL:eQTL.chrX.14761250.A.G.b38.Thyroid
4DNL:4DNFI522M5AD.chrX.13775000-13800000.chrX.15250000-15275000 CUI	GTEXEQTL:eQTL.chrX.14761250.A.G.b38.Pancreas
4DNL:4DNFI522M5AD.chrX.13775000-13800000.chrX.15250000-15275000 CUI	GTEXEQTL:eQTL.chrX.14763664.T.A.b38.Brain.Amygdala
4DNL:4DNFI522M5AD.chrX.13775000-13800000.chrX.15250000-15275000 CUI	GTEXEQTL:eQTL.chrX.14763664.T.A.b38.Stomach
4DNL:4DNFI522M5AD.chrX.13775000-13800000.chrX.15250000-15275000 CUI	GTEXEQTL:eQTL.chrX.14763664.T.A.b38.Skin.Sun.Exposed.Lower.leg
4DNL:4DNFI522M5AD.chrX.13775000-13800000.chrX.15250000-15275000 CUI	GTEXEQTL:eQTL.chrX.14763664.T.A.b38.Small.Intestine.Terminal.Ileum
4DNL:4DNFI522M5AD.chrX.13775000-13800000.chrX.15250000-15275000 CUI	GTEXEQTL:eQTL.chrX.14763664.T.A.b38.Liver
4DNL:4DNFI522M5AD.chrX.13775000-13800000.chrX.15250000-15275000 CUI	GTEXEQTL:eQTL.chrX.14763664.T.A.b38.Nerve.Tibial
4DNL:4DNFI522M5AD.chrX.13775000-13800000.chrX.15250000-15275000 CUI	GTEXEQTL:eQTL.chrX.14763664.T.A.b38.Artery.Tibial
4DNL:4DNFI522M5AD.chrX.13775000-13800000.chrX.15250000-15275000 CUI	GTEXEQTL:eQTL.chrX.14763664.T.A.b38.Heart.Atrial.Appendage
4DNL:4DNFI522M5AD.chrX.13775000-13800000.chrX.15250000-15275000 CUI	GTEXEQTL:eQTL.chrX.14763664.T.A.b38.Skin.Not.Sun.Exposed.Suprapubic
4DNL:4DNFI522M5AD.chrX.13775000-13800000.chrX.15250000-15275000 CUI	GTEXEQTL:eQTL.chrX.14763664.T.A.b38.Brain.Caudate.basal.ganglia
4DNL:4DNFI522M5AD.chrX.13775000-13800000.chrX.15250000-15275000 CUI	GTEXEQTL:eQTL.chrX.14763664.T.A.b38.Esophagus.Muscularis
4DNL:4DNFI522M5AD.chrX.13775000-13800000.chrX.15250000-15275000 CUI	GTEXEQTL:eQTL.chrX.14763664.T.A.b38.Brain.Nucleus.accumbens.basal.ganglia
4DNL:4DNFI522M5AD.chrX.13775000-13800000.chrX.15250000-15275000 CUI	GTEXEQTL:eQTL.chrX.14763664.T.A.b38.Prostate
4DNL:4DNFI522M5AD.chrX.13775000-13800000.chrX.15250000-15275000 CUI	GTEXEQTL:eQTL.chrX.14763664.T.A.b38.Artery.Aorta
4DNL:4DNFI522M5AD.chrX.13775000-13800000.chrX.15250000-15275000 CUI	GTEXEQTL:eQTL.chrX.14763664.T.A.b38.Colon.Transverse
4DNL:4DNFI522M5AD.chrX.13775000-13800000.chrX.15250000-15275000 CUI	GTEXEQTL:eQTL.chrX.14763664.T.A.b38.Adipose.Subcutaneous
4DNL:4DNFI522M5AD.chrX.13775000-13800000.chrX.15250000-15275000 CUI	GTEXEQTL:eQTL.chrX.14763664.T.A.b38.Vagina
4DNL:4DNFI522M5AD.chrX.13775000-13800000.chrX.15250000-15275000 CUI	GTEXEQTL:eQTL.chrX.14763664.T.A.b38.Brain.Hypothalamus
4DNL:4DNFI522M5AD.chrX.13775000-13800000.chrX.15250000-15275000 CUI	GTEXEQTL:eQTL.chrX.14763664.T.A.b38.Brain.Cortex
4DNL:4DNFI522M5AD.chrX.13775000-13800000.chrX.15250000-15275000 CUI	GTEXEQTL:eQTL.chrX.14763664.T.A.b38.Muscle.Skeletal
4DNL:4DNFI522M5AD.chrX.13775000-13800000.chrX.15250000-15275000 CUI	GTEXEQTL:eQTL.chrX.14763664.T.A.b38.Colon.Sigmoid
4DNL:4DNFI522M5AD.chrX.13775000-13800000.chrX.15250000-15275000 CUI	GTEXEQTL:eQTL.chrX.14763664.T.A.b38.Brain.Cerebellar.Hemisphere
4DNL:4DNFI522M5AD.chrX.13775000-13800000.chrX.15250000-15275000 CUI	GTEXEQTL:eQTL.chrX.14763664.T.A.b38.Adipose.Visceral.Omentum
4DNL:4DNFI522M5AD.chrX.13775000-13800000.chrX.15250000-15275000 CUI	GTEXEQTL:eQTL.chrX.14763664.T.A.b38.Brain.Hippocampus
4DNL:4DNFI522M5AD.chrX.13775000-13800000.chrX.15250000-15275000 CUI	GTEXEQTL:eQTL.chrX.14763664.T.A.b38.Pituitary
4DNL:4DNFI522M5AD.chrX.13775000-13800000.chrX.15250000-15275000 CUI	GTEXEQTL:eQTL.chrX.14763664.T.A.b38.Cells.EBV-transformed.lymphocytes
4DNL:4DNFI522M5AD.chrX.13775000-13800000.chrX.15250000-15275000 CUI	GTEXEQTL:eQTL.chrX.14763664.T.A.b38.Esophagus.Gastroesophageal.Junction
4DNL:4DNFI522M5AD.chrX.13775000-13800000.chrX.15250000-15275000 CUI	GTEXEQTL:eQTL.chrX.14763664.T.A.b38.Artery.Coronary
4DNL:4DNFI522M5AD.chrX.13775000-13800000.chrX.15250000-15275000 CUI	GTEXEQTL:eQTL.chrX.14763664.T.A.b38.Heart.Left.Ventricle
4DNL:4DNFI522M5AD.chrX.13775000-13800000.chrX.15250000-15275000 CUI	GTEXEQTL:eQTL.chrX.14763664.T.A.b38.Brain.Cerebellum
4DNL:4DNFI522M5AD.chrX.13775000-13800000.chrX.15250000-15275000 CUI	GTEXEQTL:eQTL.chrX.14763664.T.A.b38.Minor.Salivary.Gland
4DNL:4DNFI522M5AD.chrX.13775000-13800000.chrX.15250000-15275000 CUI	GTEXEQTL:eQTL.chrX.14763664.T.A.b38.Spleen
4DNL:4DNFI522M5AD.chrX.13775000-13800000.chrX.15250000-15275000 CUI	GTEXEQTL:eQTL.chrX.14763664.T.A.b38.Kidney.Cortex
4DNL:4DNFI522M5AD.chrX.13775000-13800000.chrX.15250000-15275000 CUI	GTEXEQTL:eQTL.chrX.14763664.T.A.b38.Testis
4DNL:4DNFI522M5AD.chrX.13775000-13800000.chrX.15250000-15275000 CUI	GTEXEQTL:eQTL.chrX.14763664.T.A.b38.Whole.Blood
4DNL:4DNFI522M5AD.chrX.13775000-13800000.chrX.15250000-15275000 CUI	GTEXEQTL:eQTL.chrX.14763664.T.A.b38.Adrenal.Gland
4DNL:4DNFI522M5AD.chrX.13775000-13800000.chrX.15250000-15275000 CUI	GTEXEQTL:eQTL.chrX.14763664.T.A.b38.Esophagus.Mucosa
4DNL:4DNFI522M5AD.chrX.13775000-13800000.chrX.15250000-15275000 CUI	GTEXEQTL:eQTL.chrX.14763664.T.A.b38.Brain.Frontal.Cortex.BA9
4DNL:4DNFI522M5AD.chrX.13775000-13800000.chrX.15250000-15275000 CUI	GTEXEQTL:eQTL.chrX.14763664.T.A.b38.Brain.Spinal.cord.cervical.c-1
4DNL:4DNFI522M5AD.chrX.13775000-13800000.chrX.15250000-15275000 CUI	GTEXEQTL:eQTL.chrX.14763664.T.A.b38.Breast.Mammary.Tissue
4DNL:4DNFI522M5AD.chrX.13775000-13800000.chrX.15250000-15275000 CUI	GTEXEQTL:eQTL.chrX.14763664.T.A.b38.Ovary
4DNL:4DNFI522M5AD.chrX.13775000-13800000.chrX.15250000-15275000 CUI	GTEXEQTL:eQTL.chrX.14763664.T.A.b38.Lung
4DNL:4DNFI522M5AD.chrX.13775000-13800000.chrX.15250000-15275000 CUI	GTEXEQTL:eQTL.chrX.14763664.T.A.b38.Brain.Substantia.nigra
4DNL:4DNFI522M5AD.chrX.13775000-13800000.chrX.15250000-15275000 CUI	GTEXEQTL:eQTL.chrX.14763664.T.A.b38.Brain.Putamen.basal.ganglia
4DNL:4DNFI522M5AD.chrX.13775000-13800000.chrX.15250000-15275000 CUI	GTEXEQTL:eQTL.chrX.14763664.T.A.b38.Brain.Anterior.cingulate.cortex.BA24
4DNL:4DNFI522M5AD.chrX.13775000-13800000.chrX.15250000-15275000 CUI	GTEXEQTL:eQTL.chrX.14763664.T.A.b38.Cells.Cultured.fibroblasts
4DNL:4DNFI522M5AD.chrX.13775000-13800000.chrX.15250000-15275000 CUI	GTEXEQTL:eQTL.chrX.14763664.T.A.b38.Thyroid
4DNL:4DNFI522M5AD.chrX.13775000-13800000.chrX.15250000-15275000 CUI	GTEXEQTL:eQTL.chrX.14763664.T.A.b38.Pancreas
4DNL:4DNFI522M5AD.chrX.13775000-13800000.chrX.15250000-15275000 CUI	GTEXEQTL:eQTL.chrX.14765161.G.C.b38.Brain.Amygdala
4DNL:4DNFI522M5AD.chrX.13775000-13800000.chrX.15250000-15275000 CUI	GTEXEQTL:eQTL.chrX.14765161.G.C.b38.Stomach
4DNL:4DNFI522M5AD.chrX.13775000-13800000.chrX.15250000-15275000 CUI	GTEXEQTL:eQTL.chrX.14765161.G.C.b38.Skin.Sun.Exposed.Lower.leg
4DNL:4DNFI522M5AD.chrX.13775000-13800000.chrX.15250000-15275000 CUI	GTEXEQTL:eQTL.chrX.14765161.G.C.b38.Small.Intestine.Terminal.Ileum
4DNL:4DNFI522M5AD.chrX.13775000-13800000.chrX.15250000-15275000 CUI	GTEXEQTL:eQTL.chrX.14765161.G.C.b38.Liver
4DNL:4DNFI522M5AD.chrX.13775000-13800000.chrX.15250000-15275000 CUI	GTEXEQTL:eQTL.chrX.14765161.G.C.b38.Nerve.Tibial
4DNL:4DNFI522M5AD.chrX.13775000-13800000.chrX.15250000-15275000 CUI	GTEXEQTL:eQTL.chrX.14765161.G.C.b38.Artery.Tibial
4DNL:4DNFI522M5AD.chrX.13775000-13800000.chrX.15250000-15275000 CUI	GTEXEQTL:eQTL.chrX.14765161.G.C.b38.Heart.Atrial.Appendage
4DNL:4DNFI522M5AD.chrX.13775000-13800000.chrX.15250000-15275000 CUI	GTEXEQTL:eQTL.chrX.14765161.G.C.b38.Skin.Not.Sun.Exposed.Suprapubic
4DNL:4DNFI522M5AD.chrX.13775000-13800000.chrX.15250000-15275000 CUI	GTEXEQTL:eQTL.chrX.14765161.G.C.b38.Brain.Caudate.basal.ganglia
4DNL:4DNFI522M5AD.chrX.13775000-13800000.chrX.15250000-15275000 CUI	GTEXEQTL:eQTL.chrX.14765161.G.C.b38.Esophagus.Muscularis
4DNL:4DNFI522M5AD.chrX.13775000-13800000.chrX.15250000-15275000 CUI	GTEXEQTL:eQTL.chrX.14765161.G.C.b38.Brain.Nucleus.accumbens.basal.ganglia
4DNL:4DNFI522M5AD.chrX.13775000-13800000.chrX.15250000-15275000 CUI	GTEXEQTL:eQTL.chrX.14765161.G.C.b38.Prostate
4DNL:4DNFI522M5AD.chrX.13775000-13800000.chrX.15250000-15275000 CUI	GTEXEQTL:eQTL.chrX.14765161.G.C.b38.Artery.Aorta
4DNL:4DNFI522M5AD.chrX.13775000-13800000.chrX.15250000-15275000 CUI	GTEXEQTL:eQTL.chrX.14765161.G.C.b38.Colon.Transverse
4DNL:4DNFI522M5AD.chrX.13775000-13800000.chrX.15250000-15275000 CUI	GTEXEQTL:eQTL.chrX.14765161.G.C.b38.Adipose.Subcutaneous
4DNL:4DNFI522M5AD.chrX.13775000-13800000.chrX.15250000-15275000 CUI	GTEXEQTL:eQTL.chrX.14765161.G.C.b38.Vagina
4DNL:4DNFI522M5AD.chrX.13775000-13800000.chrX.15250000-15275000 CUI	GTEXEQTL:eQTL.chrX.14765161.G.C.b38.Brain.Hypothalamus
4DNL:4DNFI522M5AD.chrX.13775000-13800000.chrX.15250000-15275000 CUI	GTEXEQTL:eQTL.chrX.14765161.G.C.b38.Brain.Cortex
4DNL:4DNFI522M5AD.chrX.13775000-13800000.chrX.15250000-15275000 CUI	GTEXEQTL:eQTL.chrX.14765161.G.C.b38.Muscle.Skeletal
4DNL:4DNFI522M5AD.chrX.13775000-13800000.chrX.15250000-15275000 CUI	GTEXEQTL:eQTL.chrX.14765161.G.C.b38.Colon.Sigmoid
4DNL:4DNFI522M5AD.chrX.13775000-13800000.chrX.15250000-15275000 CUI	GTEXEQTL:eQTL.chrX.14765161.G.C.b38.Brain.Cerebellar.Hemisphere
4DNL:4DNFI522M5AD.chrX.13775000-13800000.chrX.15250000-15275000 CUI	GTEXEQTL:eQTL.chrX.14765161.G.C.b38.Adipose.Visceral.Omentum
4DNL:4DNFI522M5AD.chrX.13775000-13800000.chrX.15250000-15275000 CUI	GTEXEQTL:eQTL.chrX.14765161.G.C.b38.Brain.Hippocampus
4DNL:4DNFI522M5AD.chrX.13775000-13800000.chrX.15250000-15275000 CUI	GTEXEQTL:eQTL.chrX.14765161.G.C.b38.Pituitary
4DNL:4DNFI522M5AD.chrX.13775000-13800000.chrX.15250000-15275000 CUI	GTEXEQTL:eQTL.chrX.14765161.G.C.b38.Cells.EBV-transformed.lymphocytes
4DNL:4DNFI522M5AD.chrX.13775000-13800000.chrX.15250000-15275000 CUI	GTEXEQTL:eQTL.chrX.14765161.G.C.b38.Esophagus.Gastroesophageal.Junction
4DNL:4DNFI522M5AD.chrX.13775000-13800000.chrX.15250000-15275000 CUI	GTEXEQTL:eQTL.chrX.14765161.G.C.b38.Artery.Coronary
4DNL:4DNFI522M5AD.chrX.13775000-13800000.chrX.15250000-15275000 CUI	GTEXEQTL:eQTL.chrX.14765161.G.C.b38.Heart.Left.Ventricle
4DNL:4DNFI522M5AD.chrX.13775000-13800000.chrX.15250000-15275000 CUI	GTEXEQTL:eQTL.chrX.14765161.G.C.b38.Brain.Cerebellum
4DNL:4DNFI522M5AD.chrX.13775000-13800000.chrX.15250000-15275000 CUI	GTEXEQTL:eQTL.chrX.14765161.G.C.b38.Minor.Salivary.Gland
4DNL:4DNFI522M5AD.chrX.13775000-13800000.chrX.15250000-15275000 CUI	GTEXEQTL:eQTL.chrX.14765161.G.C.b38.Spleen
4DNL:4DNFI522M5AD.chrX.13775000-13800000.chrX.15250000-15275000 CUI	GTEXEQTL:eQTL.chrX.14765161.G.C.b38.Kidney.Cortex
4DNL:4DNFI522M5AD.chrX.13775000-13800000.chrX.15250000-15275000 CUI	GTEXEQTL:eQTL.chrX.14765161.G.C.b38.Testis
4DNL:4DNFI522M5AD.chrX.13775000-13800000.chrX.15250000-15275000 CUI	GTEXEQTL:eQTL.chrX.14765161.G.C.b38.Whole.Blood
4DNL:4DNFI522M5AD.chrX.13775000-13800000.chrX.15250000-15275000 CUI	GTEXEQTL:eQTL.chrX.14765161.G.C.b38.Adrenal.Gland
4DNL:4DNFI522M5AD.chrX.13775000-13800000.chrX.15250000-15275000 CUI	GTEXEQTL:eQTL.chrX.14765161.G.C.b38.Esophagus.Mucosa
4DNL:4DNFI522M5AD.chrX.13775000-13800000.chrX.15250000-15275000 CUI	GTEXEQTL:eQTL.chrX.14765161.G.C.b38.Brain.Frontal.Cortex.BA9
4DNL:4DNFI522M5AD.chrX.13775000-13800000.chrX.15250000-15275000 CUI	GTEXEQTL:eQTL.chrX.14765161.G.C.b38.Brain.Spinal.cord.cervical.c-1
4DNL:4DNFI522M5AD.chrX.13775000-13800000.chrX.15250000-15275000 CUI	GTEXEQTL:eQTL.chrX.14765161.G.C.b38.Breast.Mammary.Tissue
4DNL:4DNFI522M5AD.chrX.13775000-13800000.chrX.15250000-15275000 CUI	GTEXEQTL:eQTL.chrX.14765161.G.C.b38.Ovary
4DNL:4DNFI522M5AD.chrX.13775000-13800000.chrX.15250000-15275000 CUI	GTEXEQTL:eQTL.chrX.14765161.G.C.b38.Lung
4DNL:4DNFI522M5AD.chrX.13775000-13800000.chrX.15250000-15275000 CUI	GTEXEQTL:eQTL.chrX.14765161.G.C.b38.Brain.Substantia.nigra
4DNL:4DNFI522M5AD.chrX.13775000-13800000.chrX.15250000-15275000 CUI	GTEXEQTL:eQTL.chrX.14765161.G.C.b38.Brain.Putamen.basal.ganglia
4DNL:4DNFI522M5AD.chrX.13775000-13800000.chrX.15250000-15275000 CUI	GTEXEQTL:eQTL.chrX.14765161.G.C.b38.Brain.Anterior.cingulate.cortex.BA24
4DNL:4DNFI522M5AD.chrX.13775000-13800000.chrX.15250000-15275000 CUI	GTEXEQTL:eQTL.chrX.14765161.G.C.b38.Cells.Cultured.fibroblasts
4DNL:4DNFI522M5AD.chrX.13775000-13800000.chrX.15250000-15275000 CUI	GTEXEQTL:eQTL.chrX.14765161.G.C.b38.Thyroid
4DNL:4DNFI522M5AD.chrX.13775000-13800000.chrX.15250000-15275000 CUI	GTEXEQTL:eQTL.chrX.14765161.G.C.b38.Pancreas
4DNL:4DNFI522M5AD.chrX.13775000-13800000.chrX.15250000-15275000 CUI	GTEXEQTL:eQTL.chrX.14768846.C.G.b38.Brain.Amygdala
4DNL:4DNFI522M5AD.chrX.13775000-13800000.chrX.15250000-15275000 CUI	GTEXEQTL:eQTL.chrX.14768846.C.G.b38.Stomach
4DNL:4DNFI522M5AD.chrX.13775000-13800000.chrX.15250000-15275000 CUI	GTEXEQTL:eQTL.chrX.14768846.C.G.b38.Skin.Sun.Exposed.Lower.leg
4DNL:4DNFI522M5AD.chrX.13775000-13800000.chrX.15250000-15275000 CUI	GTEXEQTL:eQTL.chrX.14768846.C.G.b38.Small.Intestine.Terminal.Ileum
4DNL:4DNFI522M5AD.chrX.13775000-13800000.chrX.15250000-15275000 CUI	GTEXEQTL:eQTL.chrX.14768846.C.G.b38.Liver
4DNL:4DNFI522M5AD.chrX.13775000-13800000.chrX.15250000-15275000 CUI	GTEXEQTL:eQTL.chrX.14768846.C.G.b38.Nerve.Tibial
4DNL:4DNFI522M5AD.chrX.13775000-13800000.chrX.15250000-15275000 CUI	GTEXEQTL:eQTL.chrX.14768846.C.G.b38.Artery.Tibial
4DNL:4DNFI522M5AD.chrX.13775000-13800000.chrX.15250000-15275000 CUI	GTEXEQTL:eQTL.chrX.14768846.C.G.b38.Heart.Atrial.Appendage
4DNL:4DNFI522M5AD.chrX.13775000-13800000.chrX.15250000-15275000 CUI	GTEXEQTL:eQTL.chrX.14768846.C.G.b38.Skin.Not.Sun.Exposed.Suprapubic
4DNL:4DNFI522M5AD.chrX.13775000-13800000.chrX.15250000-15275000 CUI	GTEXEQTL:eQTL.chrX.14768846.C.G.b38.Brain.Caudate.basal.ganglia
4DNL:4DNFI522M5AD.chrX.13775000-13800000.chrX.15250000-15275000 CUI	GTEXEQTL:eQTL.chrX.14768846.C.G.b38.Esophagus.Muscularis
4DNL:4DNFI522M5AD.chrX.13775000-13800000.chrX.15250000-15275000 CUI	GTEXEQTL:eQTL.chrX.14768846.C.G.b38.Brain.Nucleus.accumbens.basal.ganglia
4DNL:4DNFI522M5AD.chrX.13775000-13800000.chrX.15250000-15275000 CUI	GTEXEQTL:eQTL.chrX.14768846.C.G.b38.Prostate
4DNL:4DNFI522M5AD.chrX.13775000-13800000.chrX.15250000-15275000 CUI	GTEXEQTL:eQTL.chrX.14768846.C.G.b38.Artery.Aorta
4DNL:4DNFI522M5AD.chrX.13775000-13800000.chrX.15250000-15275000 CUI	GTEXEQTL:eQTL.chrX.14768846.C.G.b38.Colon.Transverse
4DNL:4DNFI522M5AD.chrX.13775000-13800000.chrX.15250000-15275000 CUI	GTEXEQTL:eQTL.chrX.14768846.C.G.b38.Adipose.Subcutaneous
4DNL:4DNFI522M5AD.chrX.13775000-13800000.chrX.15250000-15275000 CUI	GTEXEQTL:eQTL.chrX.14768846.C.G.b38.Vagina
4DNL:4DNFI522M5AD.chrX.13775000-13800000.chrX.15250000-15275000 CUI	GTEXEQTL:eQTL.chrX.14768846.C.G.b38.Brain.Hypothalamus
4DNL:4DNFI522M5AD.chrX.13775000-13800000.chrX.15250000-15275000 CUI	GTEXEQTL:eQTL.chrX.14768846.C.G.b38.Brain.Cortex
4DNL:4DNFI522M5AD.chrX.13775000-13800000.chrX.15250000-15275000 CUI	GTEXEQTL:eQTL.chrX.14768846.C.G.b38.Muscle.Skeletal
4DNL:4DNFI522M5AD.chrX.13775000-13800000.chrX.15250000-15275000 CUI	GTEXEQTL:eQTL.chrX.14768846.C.G.b38.Colon.Sigmoid
4DNL:4DNFI522M5AD.chrX.13775000-13800000.chrX.15250000-15275000 CUI	GTEXEQTL:eQTL.chrX.14768846.C.G.b38.Brain.Cerebellar.Hemisphere
4DNL:4DNFI522M5AD.chrX.13775000-13800000.chrX.15250000-15275000 CUI	GTEXEQTL:eQTL.chrX.14768846.C.G.b38.Adipose.Visceral.Omentum
4DNL:4DNFI522M5AD.chrX.13775000-13800000.chrX.15250000-15275000 CUI	GTEXEQTL:eQTL.chrX.14768846.C.G.b38.Brain.Hippocampus
4DNL:4DNFI522M5AD.chrX.13775000-13800000.chrX.15250000-15275000 CUI	GTEXEQTL:eQTL.chrX.14768846.C.G.b38.Pituitary
4DNL:4DNFI522M5AD.chrX.13775000-13800000.chrX.15250000-15275000 CUI	GTEXEQTL:eQTL.chrX.14768846.C.G.b38.Cells.EBV-transformed.lymphocytes
4DNL:4DNFI522M5AD.chrX.13775000-13800000.chrX.15250000-15275000 CUI	GTEXEQTL:eQTL.chrX.14768846.C.G.b38.Esophagus.Gastroesophageal.Junction
4DNL:4DNFI522M5AD.chrX.13775000-13800000.chrX.15250000-15275000 CUI	GTEXEQTL:eQTL.chrX.14768846.C.G.b38.Artery.Coronary
4DNL:4DNFI522M5AD.chrX.13775000-13800000.chrX.15250000-15275000 CUI	GTEXEQTL:eQTL.chrX.14768846.C.G.b38.Heart.Left.Ventricle
4DNL:4DNFI522M5AD.chrX.13775000-13800000.chrX.15250000-15275000 CUI	GTEXEQTL:eQTL.chrX.14768846.C.G.b38.Brain.Cerebellum
4DNL:4DNFI522M5AD.chrX.13775000-13800000.chrX.15250000-15275000 CUI	GTEXEQTL:eQTL.chrX.14768846.C.G.b38.Minor.Salivary.Gland
4DNL:4DNFI522M5AD.chrX.13775000-13800000.chrX.15250000-15275000 CUI	GTEXEQTL:eQTL.chrX.14768846.C.G.b38.Spleen
4DNL:4DNFI522M5AD.chrX.13775000-13800000.chrX.15250000-15275000 CUI	GTEXEQTL:eQTL.chrX.14768846.C.G.b38.Kidney.Cortex
4DNL:4DNFI522M5AD.chrX.13775000-13800000.chrX.15250000-15275000 CUI	GTEXEQTL:eQTL.chrX.14768846.C.G.b38.Testis
4DNL:4DNFI522M5AD.chrX.13775000-13800000.chrX.15250000-15275000 CUI	GTEXEQTL:eQTL.chrX.14768846.C.G.b38.Whole.Blood
4DNL:4DNFI522M5AD.chrX.13775000-13800000.chrX.15250000-15275000 CUI	GTEXEQTL:eQTL.chrX.14768846.C.G.b38.Adrenal.Gland
4DNL:4DNFI522M5AD.chrX.13775000-13800000.chrX.15250000-15275000 CUI	GTEXEQTL:eQTL.chrX.14768846.C.G.b38.Esophagus.Mucosa
4DNL:4DNFI522M5AD.chrX.13775000-13800000.chrX.15250000-15275000 CUI	GTEXEQTL:eQTL.chrX.14768846.C.G.b38.Brain.Frontal.Cortex.BA9
4DNL:4DNFI522M5AD.chrX.13775000-13800000.chrX.15250000-15275000 CUI	GTEXEQTL:eQTL.chrX.14768846.C.G.b38.Brain.Spinal.cord.cervical.c-1
4DNL:4DNFI522M5AD.chrX.13775000-13800000.chrX.15250000-15275000 CUI	GTEXEQTL:eQTL.chrX.14768846.C.G.b38.Breast.Mammary.Tissue
4DNL:4DNFI522M5AD.chrX.13775000-13800000.chrX.15250000-15275000 CUI	GTEXEQTL:eQTL.chrX.14768846.C.G.b38.Ovary
4DNL:4DNFI522M5AD.chrX.13775000-13800000.chrX.15250000-15275000 CUI	GTEXEQTL:eQTL.chrX.14768846.C.G.b38.Lung
4DNL:4DNFI522M5AD.chrX.13775000-13800000.chrX.15250000-15275000 CUI	GTEXEQTL:eQTL.chrX.14768846.C.G.b38.Brain.Substantia.nigra
4DNL:4DNFI522M5AD.chrX.13775000-13800000.chrX.15250000-15275000 CUI	GTEXEQTL:eQTL.chrX.14768846.C.G.b38.Brain.Putamen.basal.ganglia
4DNL:4DNFI522M5AD.chrX.13775000-13800000.chrX.15250000-15275000 CUI	GTEXEQTL:eQTL.chrX.14768846.C.G.b38.Brain.Anterior.cingulate.cortex.BA24
4DNL:4DNFI522M5AD.chrX.13775000-13800000.chrX.15250000-15275000 CUI	GTEXEQTL:eQTL.chrX.14768846.C.G.b38.Cells.Cultured.fibroblasts
4DNL:4DNFI522M5AD.chrX.13775000-13800000.chrX.15250000-15275000 CUI	GTEXEQTL:eQTL.chrX.14768846.C.G.b38.Thyroid
4DNL:4DNFI522M5AD.chrX.13775000-13800000.chrX.15250000-15275000 CUI	GTEXEQTL:eQTL.chrX.14768846.C.G.b38.Pancreas
4DNL:4DNFI522M5AD.chrX.13775000-13800000.chrX.15250000-15275000 CUI	GTEXEQTL:eQTL.chrX.14782377.T.C.b38.Brain.Amygdala
4DNL:4DNFI522M5AD.chrX.13775000-13800000.chrX.15250000-15275000 CUI	GTEXEQTL:eQTL.chrX.14782377.T.C.b38.Stomach
4DNL:4DNFI522M5AD.chrX.13775000-13800000.chrX.15250000-15275000 CUI	GTEXEQTL:eQTL.chrX.14782377.T.C.b38.Skin.Sun.Exposed.Lower.leg
4DNL:4DNFI522M5AD.chrX.13775000-13800000.chrX.15250000-15275000 CUI	GTEXEQTL:eQTL.chrX.14782377.T.C.b38.Small.Intestine.Terminal.Ileum
4DNL:4DNFI522M5AD.chrX.13775000-13800000.chrX.15250000-15275000 CUI	GTEXEQTL:eQTL.chrX.14782377.T.C.b38.Liver
4DNL:4DNFI522M5AD.chrX.13775000-13800000.chrX.15250000-15275000 CUI	GTEXEQTL:eQTL.chrX.14782377.T.C.b38.Nerve.Tibial
4DNL:4DNFI522M5AD.chrX.13775000-13800000.chrX.15250000-15275000 CUI	GTEXEQTL:eQTL.chrX.14782377.T.C.b38.Artery.Tibial
4DNL:4DNFI522M5AD.chrX.13775000-13800000.chrX.15250000-15275000 CUI	GTEXEQTL:eQTL.chrX.14782377.T.C.b38.Heart.Atrial.Appendage
4DNL:4DNFI522M5AD.chrX.13775000-13800000.chrX.15250000-15275000 CUI	GTEXEQTL:eQTL.chrX.14782377.T.C.b38.Skin.Not.Sun.Exposed.Suprapubic
4DNL:4DNFI522M5AD.chrX.13775000-13800000.chrX.15250000-15275000 CUI	GTEXEQTL:eQTL.chrX.14782377.T.C.b38.Brain.Caudate.basal.ganglia
4DNL:4DNFI522M5AD.chrX.13775000-13800000.chrX.15250000-15275000 CUI	GTEXEQTL:eQTL.chrX.14782377.T.C.b38.Esophagus.Muscularis
4DNL:4DNFI522M5AD.chrX.13775000-13800000.chrX.15250000-15275000 CUI	GTEXEQTL:eQTL.chrX.14782377.T.C.b38.Brain.Nucleus.accumbens.basal.ganglia
4DNL:4DNFI522M5AD.chrX.13775000-13800000.chrX.15250000-15275000 CUI	GTEXEQTL:eQTL.chrX.14782377.T.C.b38.Prostate
4DNL:4DNFI522M5AD.chrX.13775000-13800000.chrX.15250000-15275000 CUI	GTEXEQTL:eQTL.chrX.14782377.T.C.b38.Artery.Aorta
4DNL:4DNFI522M5AD.chrX.13775000-13800000.chrX.15250000-15275000 CUI	GTEXEQTL:eQTL.chrX.14782377.T.C.b38.Colon.Transverse
4DNL:4DNFI522M5AD.chrX.13775000-13800000.chrX.15250000-15275000 CUI	GTEXEQTL:eQTL.chrX.14782377.T.C.b38.Adipose.Subcutaneous
4DNL:4DNFI522M5AD.chrX.13775000-13800000.chrX.15250000-15275000 CUI	GTEXEQTL:eQTL.chrX.14782377.T.C.b38.Vagina
4DNL:4DNFI522M5AD.chrX.13775000-13800000.chrX.15250000-15275000 CUI	GTEXEQTL:eQTL.chrX.14782377.T.C.b38.Brain.Hypothalamus
4DNL:4DNFI522M5AD.chrX.13775000-13800000.chrX.15250000-15275000 CUI	GTEXEQTL:eQTL.chrX.14782377.T.C.b38.Brain.Cortex
4DNL:4DNFI522M5AD.chrX.13775000-13800000.chrX.15250000-15275000 CUI	GTEXEQTL:eQTL.chrX.14782377.T.C.b38.Muscle.Skeletal
4DNL:4DNFI522M5AD.chrX.13775000-13800000.chrX.15250000-15275000 CUI	GTEXEQTL:eQTL.chrX.14782377.T.C.b38.Colon.Sigmoid
4DNL:4DNFI522M5AD.chrX.13775000-13800000.chrX.15250000-15275000 CUI	GTEXEQTL:eQTL.chrX.14782377.T.C.b38.Brain.Cerebellar.Hemisphere
4DNL:4DNFI522M5AD.chrX.13775000-13800000.chrX.15250000-15275000 CUI	GTEXEQTL:eQTL.chrX.14782377.T.C.b38.Adipose.Visceral.Omentum
4DNL:4DNFI522M5AD.chrX.13775000-13800000.chrX.15250000-15275000 CUI	GTEXEQTL:eQTL.chrX.14782377.T.C.b38.Brain.Hippocampus
4DNL:4DNFI522M5AD.chrX.13775000-13800000.chrX.15250000-15275000 CUI	GTEXEQTL:eQTL.chrX.14782377.T.C.b38.Pituitary
4DNL:4DNFI522M5AD.chrX.13775000-13800000.chrX.15250000-15275000 CUI	GTEXEQTL:eQTL.chrX.14782377.T.C.b38.Cells.EBV-transformed.lymphocytes
4DNL:4DNFI522M5AD.chrX.13775000-13800000.chrX.15250000-15275000 CUI	GTEXEQTL:eQTL.chrX.14782377.T.C.b38.Esophagus.Gastroesophageal.Junction
4DNL:4DNFI522M5AD.chrX.13775000-13800000.chrX.15250000-15275000 CUI	GTEXEQTL:eQTL.chrX.14782377.T.C.b38.Artery.Coronary
4DNL:4DNFI522M5AD.chrX.13775000-13800000.chrX.15250000-15275000 CUI	GTEXEQTL:eQTL.chrX.14782377.T.C.b38.Heart.Left.Ventricle
4DNL:4DNFI522M5AD.chrX.13775000-13800000.chrX.15250000-15275000 CUI	GTEXEQTL:eQTL.chrX.14782377.T.C.b38.Brain.Cerebellum
4DNL:4DNFI522M5AD.chrX.13775000-13800000.chrX.15250000-15275000 CUI	GTEXEQTL:eQTL.chrX.14782377.T.C.b38.Minor.Salivary.Gland
4DNL:4DNFI522M5AD.chrX.13775000-13800000.chrX.15250000-15275000 CUI	GTEXEQTL:eQTL.chrX.14782377.T.C.b38.Spleen
4DNL:4DNFI522M5AD.chrX.13775000-13800000.chrX.15250000-15275000 CUI	GTEXEQTL:eQTL.chrX.14782377.T.C.b38.Kidney.Cortex
4DNL:4DNFI522M5AD.chrX.13775000-13800000.chrX.15250000-15275000 CUI	GTEXEQTL:eQTL.chrX.14782377.T.C.b38.Testis
4DNL:4DNFI522M5AD.chrX.13775000-13800000.chrX.15250000-15275000 CUI	GTEXEQTL:eQTL.chrX.14782377.T.C.b38.Whole.Blood
4DNL:4DNFI522M5AD.chrX.13775000-13800000.chrX.15250000-15275000 CUI	GTEXEQTL:eQTL.chrX.14782377.T.C.b38.Adrenal.Gland
4DNL:4DNFI522M5AD.chrX.13775000-13800000.chrX.15250000-15275000 CUI	GTEXEQTL:eQTL.chrX.14782377.T.C.b38.Esophagus.Mucosa
4DNL:4DNFI522M5AD.chrX.13775000-13800000.chrX.15250000-15275000 CUI	GTEXEQTL:eQTL.chrX.14782377.T.C.b38.Brain.Frontal.Cortex.BA9
4DNL:4DNFI522M5AD.chrX.13775000-13800000.chrX.15250000-15275000 CUI	GTEXEQTL:eQTL.chrX.14782377.T.C.b38.Brain.Spinal.cord.cervical.c-1
4DNL:4DNFI522M5AD.chrX.13775000-13800000.chrX.15250000-15275000 CUI	GTEXEQTL:eQTL.chrX.14782377.T.C.b38.Breast.Mammary.Tissue
4DNL:4DNFI522M5AD.chrX.13775000-13800000.chrX.15250000-15275000 CUI	GTEXEQTL:eQTL.chrX.14782377.T.C.b38.Ovary
4DNL:4DNFI522M5AD.chrX.13775000-13800000.chrX.15250000-15275000 CUI	GTEXEQTL:eQTL.chrX.14782377.T.C.b38.Lung
4DNL:4DNFI522M5AD.chrX.13775000-13800000.chrX.15250000-15275000 CUI	GTEXEQTL:eQTL.chrX.14782377.T.C.b38.Brain.Substantia.nigra
4DNL:4DNFI522M5AD.chrX.13775000-13800000.chrX.15250000-15275000 CUI	GTEXEQTL:eQTL.chrX.14782377.T.C.b38.Brain.Putamen.basal.ganglia
4DNL:4DNFI522M5AD.chrX.13775000-13800000.chrX.15250000-15275000 CUI	GTEXEQTL:eQTL.chrX.14782377.T.C.b38.Brain.Anterior.cingulate.cortex.BA24
4DNL:4DNFI522M5AD.chrX.13775000-13800000.chrX.15250000-15275000 CUI	GTEXEQTL:eQTL.chrX.14782377.T.C.b38.Cells.Cultured.fibroblasts
4DNL:4DNFI522M5AD.chrX.13775000-13800000.chrX.15250000-15275000 CUI	GTEXEQTL:eQTL.chrX.14782377.T.C.b38.Thyroid
4DNL:4DNFI522M5AD.chrX.13775000-13800000.chrX.15250000-15275000 CUI	GTEXEQTL:eQTL.chrX.14782377.T.C.b38.Pancreas
4DNL:4DNFI522M5AD.chrX.13775000-13800000.chrX.15250000-15275000 CUI	GTEXEQTL:eQTL.chrX.14788482.C.T.b38.Brain.Amygdala
4DNL:4DNFI522M5AD.chrX.13775000-13800000.chrX.15250000-15275000 CUI	GTEXEQTL:eQTL.chrX.14788482.C.T.b38.Stomach
4DNL:4DNFI522M5AD.chrX.13775000-13800000.chrX.15250000-15275000 CUI	GTEXEQTL:eQTL.chrX.14788482.C.T.b38.Skin.Sun.Exposed.Lower.leg
4DNL:4DNFI522M5AD.chrX.13775000-13800000.chrX.15250000-15275000 CUI	GTEXEQTL:eQTL.chrX.14788482.C.T.b38.Small.Intestine.Terminal.Ileum
4DNL:4DNFI522M5AD.chrX.13775000-13800000.chrX.15250000-15275000 CUI	GTEXEQTL:eQTL.chrX.14788482.C.T.b38.Liver
4DNL:4DNFI522M5AD.chrX.13775000-13800000.chrX.15250000-15275000 CUI	GTEXEQTL:eQTL.chrX.14788482.C.T.b38.Nerve.Tibial
4DNL:4DNFI522M5AD.chrX.13775000-13800000.chrX.15250000-15275000 CUI	GTEXEQTL:eQTL.chrX.14788482.C.T.b38.Artery.Tibial
4DNL:4DNFI522M5AD.chrX.13775000-13800000.chrX.15250000-15275000 CUI	GTEXEQTL:eQTL.chrX.14788482.C.T.b38.Heart.Atrial.Appendage
4DNL:4DNFI522M5AD.chrX.13775000-13800000.chrX.15250000-15275000 CUI	GTEXEQTL:eQTL.chrX.14788482.C.T.b38.Skin.Not.Sun.Exposed.Suprapubic
4DNL:4DNFI522M5AD.chrX.13775000-13800000.chrX.15250000-15275000 CUI	GTEXEQTL:eQTL.chrX.14788482.C.T.b38.Brain.Caudate.basal.ganglia
4DNL:4DNFI522M5AD.chrX.13775000-13800000.chrX.15250000-15275000 CUI	GTEXEQTL:eQTL.chrX.14788482.C.T.b38.Esophagus.Muscularis
4DNL:4DNFI522M5AD.chrX.13775000-13800000.chrX.15250000-15275000 CUI	GTEXEQTL:eQTL.chrX.14788482.C.T.b38.Brain.Nucleus.accumbens.basal.ganglia
4DNL:4DNFI522M5AD.chrX.13775000-13800000.chrX.15250000-15275000 CUI	GTEXEQTL:eQTL.chrX.14788482.C.T.b38.Prostate
4DNL:4DNFI522M5AD.chrX.13775000-13800000.chrX.15250000-15275000 CUI	GTEXEQTL:eQTL.chrX.14788482.C.T.b38.Artery.Aorta
4DNL:4DNFI522M5AD.chrX.13775000-13800000.chrX.15250000-15275000 CUI	GTEXEQTL:eQTL.chrX.14788482.C.T.b38.Colon.Transverse
4DNL:4DNFI522M5AD.chrX.13775000-13800000.chrX.15250000-15275000 CUI	GTEXEQTL:eQTL.chrX.14788482.C.T.b38.Adipose.Subcutaneous
4DNL:4DNFI522M5AD.chrX.13775000-13800000.chrX.15250000-15275000 CUI	GTEXEQTL:eQTL.chrX.14788482.C.T.b38.Vagina
4DNL:4DNFI522M5AD.chrX.13775000-13800000.chrX.15250000-15275000 CUI	GTEXEQTL:eQTL.chrX.14788482.C.T.b38.Brain.Hypothalamus
4DNL:4DNFI522M5AD.chrX.13775000-13800000.chrX.15250000-15275000 CUI	GTEXEQTL:eQTL.chrX.14788482.C.T.b38.Brain.Cortex
4DNL:4DNFI522M5AD.chrX.13775000-13800000.chrX.15250000-15275000 CUI	GTEXEQTL:eQTL.chrX.14788482.C.T.b38.Muscle.Skeletal
4DNL:4DNFI522M5AD.chrX.13775000-13800000.chrX.15250000-15275000 CUI	GTEXEQTL:eQTL.chrX.14788482.C.T.b38.Colon.Sigmoid
4DNL:4DNFI522M5AD.chrX.13775000-13800000.chrX.15250000-15275000 CUI	GTEXEQTL:eQTL.chrX.14788482.C.T.b38.Brain.Cerebellar.Hemisphere
4DNL:4DNFI522M5AD.chrX.13775000-13800000.chrX.15250000-15275000 CUI	GTEXEQTL:eQTL.chrX.14788482.C.T.b38.Adipose.Visceral.Omentum
4DNL:4DNFI522M5AD.chrX.13775000-13800000.chrX.15250000-15275000 CUI	GTEXEQTL:eQTL.chrX.14788482.C.T.b38.Brain.Hippocampus
4DNL:4DNFI522M5AD.chrX.13775000-13800000.chrX.15250000-15275000 CUI	GTEXEQTL:eQTL.chrX.14788482.C.T.b38.Pituitary
4DNL:4DNFI522M5AD.chrX.13775000-13800000.chrX.15250000-15275000 CUI	GTEXEQTL:eQTL.chrX.14788482.C.T.b38.Cells.EBV-transformed.lymphocytes
4DNL:4DNFI522M5AD.chrX.13775000-13800000.chrX.15250000-15275000 CUI	GTEXEQTL:eQTL.chrX.14788482.C.T.b38.Esophagus.Gastroesophageal.Junction
4DNL:4DNFI522M5AD.chrX.13775000-13800000.chrX.15250000-15275000 CUI	GTEXEQTL:eQTL.chrX.14788482.C.T.b38.Artery.Coronary
4DNL:4DNFI522M5AD.chrX.13775000-13800000.chrX.15250000-15275000 CUI	GTEXEQTL:eQTL.chrX.14788482.C.T.b38.Heart.Left.Ventricle
4DNL:4DNFI522M5AD.chrX.13775000-13800000.chrX.15250000-15275000 CUI	GTEXEQTL:eQTL.chrX.14788482.C.T.b38.Brain.Cerebellum
4DNL:4DNFI522M5AD.chrX.13775000-13800000.chrX.15250000-15275000 CUI	GTEXEQTL:eQTL.chrX.14788482.C.T.b38.Minor.Salivary.Gland
4DNL:4DNFI522M5AD.chrX.13775000-13800000.chrX.15250000-15275000 CUI	GTEXEQTL:eQTL.chrX.14788482.C.T.b38.Spleen
4DNL:4DNFI522M5AD.chrX.13775000-13800000.chrX.15250000-15275000 CUI	GTEXEQTL:eQTL.chrX.14788482.C.T.b38.Kidney.Cortex
4DNL:4DNFI522M5AD.chrX.13775000-13800000.chrX.15250000-15275000 CUI	GTEXEQTL:eQTL.chrX.14788482.C.T.b38.Testis
4DNL:4DNFI522M5AD.chrX.13775000-13800000.chrX.15250000-15275000 CUI	GTEXEQTL:eQTL.chrX.14788482.C.T.b38.Whole.Blood
4DNL:4DNFI522M5AD.chrX.13775000-13800000.chrX.15250000-15275000 CUI	GTEXEQTL:eQTL.chrX.14788482.C.T.b38.Adrenal.Gland
4DNL:4DNFI522M5AD.chrX.13775000-13800000.chrX.15250000-15275000 CUI	GTEXEQTL:eQTL.chrX.14788482.C.T.b38.Esophagus.Mucosa
4DNL:4DNFI522M5AD.chrX.13775000-13800000.chrX.15250000-15275000 CUI	GTEXEQTL:eQTL.chrX.14788482.C.T.b38.Brain.Frontal.Cortex.BA9
4DNL:4DNFI522M5AD.chrX.13775000-13800000.chrX.15250000-15275000 CUI	GTEXEQTL:eQTL.chrX.14788482.C.T.b38.Brain.Spinal.cord.cervical.c-1
4DNL:4DNFI522M5AD.chrX.13775000-13800000.chrX.15250000-15275000 CUI	GTEXEQTL:eQTL.chrX.14788482.C.T.b38.Uterus
4DNL:4DNFI522M5AD.chrX.13775000-13800000.chrX.15250000-15275000 CUI	GTEXEQTL:eQTL.chrX.14788482.C.T.b38.Breast.Mammary.Tissue
4DNL:4DNFI522M5AD.chrX.13775000-13800000.chrX.15250000-15275000 CUI	GTEXEQTL:eQTL.chrX.14788482.C.T.b38.Ovary
4DNL:4DNFI522M5AD.chrX.13775000-13800000.chrX.15250000-15275000 CUI	GTEXEQTL:eQTL.chrX.14788482.C.T.b38.Lung
4DNL:4DNFI522M5AD.chrX.13775000-13800000.chrX.15250000-15275000 CUI	GTEXEQTL:eQTL.chrX.14788482.C.T.b38.Brain.Substantia.nigra
4DNL:4DNFI522M5AD.chrX.13775000-13800000.chrX.15250000-15275000 CUI	GTEXEQTL:eQTL.chrX.14788482.C.T.b38.Brain.Putamen.basal.ganglia
4DNL:4DNFI522M5AD.chrX.13775000-13800000.chrX.15250000-15275000 CUI	GTEXEQTL:eQTL.chrX.14788482.C.T.b38.Brain.Anterior.cingulate.cortex.BA24
4DNL:4DNFI522M5AD.chrX.13775000-13800000.chrX.15250000-15275000 CUI	GTEXEQTL:eQTL.chrX.14788482.C.T.b38.Cells.Cultured.fibroblasts
4DNL:4DNFI522M5AD.chrX.13775000-13800000.chrX.15250000-15275000 CUI	GTEXEQTL:eQTL.chrX.14788482.C.T.b38.Thyroid
4DNL:4DNFI522M5AD.chrX.13775000-13800000.chrX.15250000-15275000 CUI	GTEXEQTL:eQTL.chrX.14788482.C.T.b38.Pancreas
4DNL:4DNFI522M5AD.chrX.13775000-13800000.chrX.15250000-15275000 CUI	GTEXEQTL:eQTL.chrX.14792832.C.G.b38.Brain.Amygdala
4DNL:4DNFI522M5AD.chrX.13775000-13800000.chrX.15250000-15275000 CUI	GTEXEQTL:eQTL.chrX.14792085.G.A.b38.Brain.Amygdala
4DNL:4DNFI522M5AD.chrX.13775000-13800000.chrX.15250000-15275000 CUI	GTEXEQTL:eQTL.chrX.14792832.C.G.b38.Stomach
4DNL:4DNFI522M5AD.chrX.13775000-13800000.chrX.15250000-15275000 CUI	GTEXEQTL:eQTL.chrX.14792085.G.A.b38.Stomach
4DNL:4DNFI522M5AD.chrX.13775000-13800000.chrX.15250000-15275000 CUI	GTEXEQTL:eQTL.chrX.14792832.C.G.b38.Skin.Sun.Exposed.Lower.leg
4DNL:4DNFI522M5AD.chrX.13775000-13800000.chrX.15250000-15275000 CUI	GTEXEQTL:eQTL.chrX.14792085.G.A.b38.Skin.Sun.Exposed.Lower.leg
4DNL:4DNFI522M5AD.chrX.13775000-13800000.chrX.15250000-15275000 CUI	GTEXEQTL:eQTL.chrX.14792832.C.G.b38.Small.Intestine.Terminal.Ileum
4DNL:4DNFI522M5AD.chrX.13775000-13800000.chrX.15250000-15275000 CUI	GTEXEQTL:eQTL.chrX.14792085.G.A.b38.Small.Intestine.Terminal.Ileum
4DNL:4DNFI522M5AD.chrX.13775000-13800000.chrX.15250000-15275000 CUI	GTEXEQTL:eQTL.chrX.14792832.C.G.b38.Liver
4DNL:4DNFI522M5AD.chrX.13775000-13800000.chrX.15250000-15275000 CUI	GTEXEQTL:eQTL.chrX.14792085.G.A.b38.Liver
4DNL:4DNFI522M5AD.chrX.13775000-13800000.chrX.15250000-15275000 CUI	GTEXEQTL:eQTL.chrX.14792832.C.G.b38.Nerve.Tibial
4DNL:4DNFI522M5AD.chrX.13775000-13800000.chrX.15250000-15275000 CUI	GTEXEQTL:eQTL.chrX.14792085.G.A.b38.Nerve.Tibial
4DNL:4DNFI522M5AD.chrX.13775000-13800000.chrX.15250000-15275000 CUI	GTEXEQTL:eQTL.chrX.14792832.C.G.b38.Artery.Tibial
4DNL:4DNFI522M5AD.chrX.13775000-13800000.chrX.15250000-15275000 CUI	GTEXEQTL:eQTL.chrX.14792085.G.A.b38.Artery.Tibial
4DNL:4DNFI522M5AD.chrX.13775000-13800000.chrX.15250000-15275000 CUI	GTEXEQTL:eQTL.chrX.14792832.C.G.b38.Heart.Atrial.Appendage
4DNL:4DNFI522M5AD.chrX.13775000-13800000.chrX.15250000-15275000 CUI	GTEXEQTL:eQTL.chrX.14792085.G.A.b38.Heart.Atrial.Appendage
4DNL:4DNFI522M5AD.chrX.13775000-13800000.chrX.15250000-15275000 CUI	GTEXEQTL:eQTL.chrX.14792832.C.G.b38.Skin.Not.Sun.Exposed.Suprapubic
4DNL:4DNFI522M5AD.chrX.13775000-13800000.chrX.15250000-15275000 CUI	GTEXEQTL:eQTL.chrX.14792085.G.A.b38.Skin.Not.Sun.Exposed.Suprapubic
4DNL:4DNFI522M5AD.chrX.13775000-13800000.chrX.15250000-15275000 CUI	GTEXEQTL:eQTL.chrX.14792832.C.G.b38.Brain.Caudate.basal.ganglia
4DNL:4DNFI522M5AD.chrX.13775000-13800000.chrX.15250000-15275000 CUI	GTEXEQTL:eQTL.chrX.14792085.G.A.b38.Brain.Caudate.basal.ganglia
4DNL:4DNFI522M5AD.chrX.13775000-13800000.chrX.15250000-15275000 CUI	GTEXEQTL:eQTL.chrX.14792832.C.G.b38.Esophagus.Muscularis
4DNL:4DNFI522M5AD.chrX.13775000-13800000.chrX.15250000-15275000 CUI	GTEXEQTL:eQTL.chrX.14792085.G.A.b38.Esophagus.Muscularis
4DNL:4DNFI522M5AD.chrX.13775000-13800000.chrX.15250000-15275000 CUI	GTEXEQTL:eQTL.chrX.14792832.C.G.b38.Brain.Nucleus.accumbens.basal.ganglia
4DNL:4DNFI522M5AD.chrX.13775000-13800000.chrX.15250000-15275000 CUI	GTEXEQTL:eQTL.chrX.14792085.G.A.b38.Brain.Nucleus.accumbens.basal.ganglia
4DNL:4DNFI522M5AD.chrX.13775000-13800000.chrX.15250000-15275000 CUI	GTEXEQTL:eQTL.chrX.14792832.C.G.b38.Prostate
4DNL:4DNFI522M5AD.chrX.13775000-13800000.chrX.15250000-15275000 CUI	GTEXEQTL:eQTL.chrX.14792085.G.A.b38.Prostate
4DNL:4DNFI522M5AD.chrX.13775000-13800000.chrX.15250000-15275000 CUI	GTEXEQTL:eQTL.chrX.14792832.C.G.b38.Artery.Aorta
4DNL:4DNFI522M5AD.chrX.13775000-13800000.chrX.15250000-15275000 CUI	GTEXEQTL:eQTL.chrX.14792085.G.A.b38.Artery.Aorta
4DNL:4DNFI522M5AD.chrX.13775000-13800000.chrX.15250000-15275000 CUI	GTEXEQTL:eQTL.chrX.14792832.C.G.b38.Colon.Transverse
4DNL:4DNFI522M5AD.chrX.13775000-13800000.chrX.15250000-15275000 CUI	GTEXEQTL:eQTL.chrX.14792085.G.A.b38.Colon.Transverse
4DNL:4DNFI522M5AD.chrX.13775000-13800000.chrX.15250000-15275000 CUI	GTEXEQTL:eQTL.chrX.14792832.C.G.b38.Adipose.Subcutaneous
4DNL:4DNFI522M5AD.chrX.13775000-13800000.chrX.15250000-15275000 CUI	GTEXEQTL:eQTL.chrX.14792085.G.A.b38.Adipose.Subcutaneous
4DNL:4DNFI522M5AD.chrX.13775000-13800000.chrX.15250000-15275000 CUI	GTEXEQTL:eQTL.chrX.14792832.C.G.b38.Vagina
4DNL:4DNFI522M5AD.chrX.13775000-13800000.chrX.15250000-15275000 CUI	GTEXEQTL:eQTL.chrX.14792085.G.A.b38.Vagina
4DNL:4DNFI522M5AD.chrX.13775000-13800000.chrX.15250000-15275000 CUI	GTEXEQTL:eQTL.chrX.14792832.C.G.b38.Brain.Hypothalamus
4DNL:4DNFI522M5AD.chrX.13775000-13800000.chrX.15250000-15275000 CUI	GTEXEQTL:eQTL.chrX.14792085.G.A.b38.Brain.Hypothalamus
4DNL:4DNFI522M5AD.chrX.13775000-13800000.chrX.15250000-15275000 CUI	GTEXEQTL:eQTL.chrX.14792832.C.G.b38.Brain.Cortex
4DNL:4DNFI522M5AD.chrX.13775000-13800000.chrX.15250000-15275000 CUI	GTEXEQTL:eQTL.chrX.14792085.G.A.b38.Brain.Cortex
4DNL:4DNFI522M5AD.chrX.13775000-13800000.chrX.15250000-15275000 CUI	GTEXEQTL:eQTL.chrX.14792832.C.G.b38.Muscle.Skeletal
4DNL:4DNFI522M5AD.chrX.13775000-13800000.chrX.15250000-15275000 CUI	GTEXEQTL:eQTL.chrX.14792085.G.A.b38.Muscle.Skeletal
4DNL:4DNFI522M5AD.chrX.13775000-13800000.chrX.15250000-15275000 CUI	GTEXEQTL:eQTL.chrX.14792832.C.G.b38.Colon.Sigmoid
4DNL:4DNFI522M5AD.chrX.13775000-13800000.chrX.15250000-15275000 CUI	GTEXEQTL:eQTL.chrX.14792085.G.A.b38.Colon.Sigmoid
4DNL:4DNFI522M5AD.chrX.13775000-13800000.chrX.15250000-15275000 CUI	GTEXEQTL:eQTL.chrX.14792832.C.G.b38.Brain.Cerebellar.Hemisphere
4DNL:4DNFI522M5AD.chrX.13775000-13800000.chrX.15250000-15275000 CUI	GTEXEQTL:eQTL.chrX.14792085.G.A.b38.Brain.Cerebellar.Hemisphere
4DNL:4DNFI522M5AD.chrX.13775000-13800000.chrX.15250000-15275000 CUI	GTEXEQTL:eQTL.chrX.14792832.C.G.b38.Adipose.Visceral.Omentum
4DNL:4DNFI522M5AD.chrX.13775000-13800000.chrX.15250000-15275000 CUI	GTEXEQTL:eQTL.chrX.14792085.G.A.b38.Adipose.Visceral.Omentum
4DNL:4DNFI522M5AD.chrX.13775000-13800000.chrX.15250000-15275000 CUI	GTEXEQTL:eQTL.chrX.14792832.C.G.b38.Brain.Hippocampus
4DNL:4DNFI522M5AD.chrX.13775000-13800000.chrX.15250000-15275000 CUI	GTEXEQTL:eQTL.chrX.14792085.G.A.b38.Brain.Hippocampus
4DNL:4DNFI522M5AD.chrX.13775000-13800000.chrX.15250000-15275000 CUI	GTEXEQTL:eQTL.chrX.14792832.C.G.b38.Pituitary
4DNL:4DNFI522M5AD.chrX.13775000-13800000.chrX.15250000-15275000 CUI	GTEXEQTL:eQTL.chrX.14792085.G.A.b38.Pituitary
4DNL:4DNFI522M5AD.chrX.13775000-13800000.chrX.15250000-15275000 CUI	GTEXEQTL:eQTL.chrX.14792832.C.G.b38.Cells.EBV-transformed.lymphocytes
4DNL:4DNFI522M5AD.chrX.13775000-13800000.chrX.15250000-15275000 CUI	GTEXEQTL:eQTL.chrX.14792085.G.A.b38.Cells.EBV-transformed.lymphocytes
4DNL:4DNFI522M5AD.chrX.13775000-13800000.chrX.15250000-15275000 CUI	GTEXEQTL:eQTL.chrX.14792832.C.G.b38.Esophagus.Gastroesophageal.Junction
4DNL:4DNFI522M5AD.chrX.13775000-13800000.chrX.15250000-15275000 CUI	GTEXEQTL:eQTL.chrX.14792085.G.A.b38.Esophagus.Gastroesophageal.Junction
4DNL:4DNFI522M5AD.chrX.13775000-13800000.chrX.15250000-15275000 CUI	GTEXEQTL:eQTL.chrX.14792832.C.G.b38.Artery.Coronary
4DNL:4DNFI522M5AD.chrX.13775000-13800000.chrX.15250000-15275000 CUI	GTEXEQTL:eQTL.chrX.14792085.G.A.b38.Artery.Coronary
4DNL:4DNFI522M5AD.chrX.13775000-13800000.chrX.15250000-15275000 CUI	GTEXEQTL:eQTL.chrX.14792832.C.G.b38.Heart.Left.Ventricle
4DNL:4DNFI522M5AD.chrX.13775000-13800000.chrX.15250000-15275000 CUI	GTEXEQTL:eQTL.chrX.14792085.G.A.b38.Heart.Left.Ventricle
4DNL:4DNFI522M5AD.chrX.13775000-13800000.chrX.15250000-15275000 CUI	GTEXEQTL:eQTL.chrX.14792832.C.G.b38.Brain.Cerebellum
4DNL:4DNFI522M5AD.chrX.13775000-13800000.chrX.15250000-15275000 CUI	GTEXEQTL:eQTL.chrX.14792085.G.A.b38.Brain.Cerebellum
4DNL:4DNFI522M5AD.chrX.13775000-13800000.chrX.15250000-15275000 CUI	GTEXEQTL:eQTL.chrX.14792832.C.G.b38.Minor.Salivary.Gland
4DNL:4DNFI522M5AD.chrX.13775000-13800000.chrX.15250000-15275000 CUI	GTEXEQTL:eQTL.chrX.14792085.G.A.b38.Minor.Salivary.Gland
4DNL:4DNFI522M5AD.chrX.13775000-13800000.chrX.15250000-15275000 CUI	GTEXEQTL:eQTL.chrX.14792832.C.G.b38.Spleen
4DNL:4DNFI522M5AD.chrX.13775000-13800000.chrX.15250000-15275000 CUI	GTEXEQTL:eQTL.chrX.14792085.G.A.b38.Spleen
4DNL:4DNFI522M5AD.chrX.13775000-13800000.chrX.15250000-15275000 CUI	GTEXEQTL:eQTL.chrX.14792832.C.G.b38.Kidney.Cortex
4DNL:4DNFI522M5AD.chrX.13775000-13800000.chrX.15250000-15275000 CUI	GTEXEQTL:eQTL.chrX.14792085.G.A.b38.Kidney.Cortex
4DNL:4DNFI522M5AD.chrX.13775000-13800000.chrX.15250000-15275000 CUI	GTEXEQTL:eQTL.chrX.14792832.C.G.b38.Testis
4DNL:4DNFI522M5AD.chrX.13775000-13800000.chrX.15250000-15275000 CUI	GTEXEQTL:eQTL.chrX.14792085.G.A.b38.Testis
4DNL:4DNFI522M5AD.chrX.13775000-13800000.chrX.15250000-15275000 CUI	GTEXEQTL:eQTL.chrX.14792832.C.G.b38.Whole.Blood
4DNL:4DNFI522M5AD.chrX.13775000-13800000.chrX.15250000-15275000 CUI	GTEXEQTL:eQTL.chrX.14792085.G.A.b38.Whole.Blood
4DNL:4DNFI522M5AD.chrX.13775000-13800000.chrX.15250000-15275000 CUI	GTEXEQTL:eQTL.chrX.14792832.C.G.b38.Adrenal.Gland
4DNL:4DNFI522M5AD.chrX.13775000-13800000.chrX.15250000-15275000 CUI	GTEXEQTL:eQTL.chrX.14792085.G.A.b38.Adrenal.Gland
4DNL:4DNFI522M5AD.chrX.13775000-13800000.chrX.15250000-15275000 CUI	GTEXEQTL:eQTL.chrX.14792832.C.G.b38.Esophagus.Mucosa
4DNL:4DNFI522M5AD.chrX.13775000-13800000.chrX.15250000-15275000 CUI	GTEXEQTL:eQTL.chrX.14792085.G.A.b38.Esophagus.Mucosa
4DNL:4DNFI522M5AD.chrX.13775000-13800000.chrX.15250000-15275000 CUI	GTEXEQTL:eQTL.chrX.14792832.C.G.b38.Brain.Frontal.Cortex.BA9
4DNL:4DNFI522M5AD.chrX.13775000-13800000.chrX.15250000-15275000 CUI	GTEXEQTL:eQTL.chrX.14792085.G.A.b38.Brain.Frontal.Cortex.BA9
4DNL:4DNFI522M5AD.chrX.13775000-13800000.chrX.15250000-15275000 CUI	GTEXEQTL:eQTL.chrX.14792832.C.G.b38.Brain.Spinal.cord.cervical.c-1
4DNL:4DNFI522M5AD.chrX.13775000-13800000.chrX.15250000-15275000 CUI	GTEXEQTL:eQTL.chrX.14792085.G.A.b38.Brain.Spinal.cord.cervical.c-1
4DNL:4DNFI522M5AD.chrX.13775000-13800000.chrX.15250000-15275000 CUI	GTEXEQTL:eQTL.chrX.14792832.C.G.b38.Breast.Mammary.Tissue
4DNL:4DNFI522M5AD.chrX.13775000-13800000.chrX.15250000-15275000 CUI	GTEXEQTL:eQTL.chrX.14792085.G.A.b38.Breast.Mammary.Tissue
4DNL:4DNFI522M5AD.chrX.13775000-13800000.chrX.15250000-15275000 CUI	GTEXEQTL:eQTL.chrX.14792832.C.G.b38.Ovary
4DNL:4DNFI522M5AD.chrX.13775000-13800000.chrX.15250000-15275000 CUI	GTEXEQTL:eQTL.chrX.14792085.G.A.b38.Ovary
4DNL:4DNFI522M5AD.chrX.13775000-13800000.chrX.15250000-15275000 CUI	GTEXEQTL:eQTL.chrX.14792832.C.G.b38.Lung
4DNL:4DNFI522M5AD.chrX.13775000-13800000.chrX.15250000-15275000 CUI	GTEXEQTL:eQTL.chrX.14792085.G.A.b38.Lung
4DNL:4DNFI522M5AD.chrX.13775000-13800000.chrX.15250000-15275000 CUI	GTEXEQTL:eQTL.chrX.14792832.C.G.b38.Brain.Substantia.nigra
4DNL:4DNFI522M5AD.chrX.13775000-13800000.chrX.15250000-15275000 CUI	GTEXEQTL:eQTL.chrX.14792085.G.A.b38.Brain.Substantia.nigra
4DNL:4DNFI522M5AD.chrX.13775000-13800000.chrX.15250000-15275000 CUI	GTEXEQTL:eQTL.chrX.14792832.C.G.b38.Brain.Putamen.basal.ganglia
4DNL:4DNFI522M5AD.chrX.13775000-13800000.chrX.15250000-15275000 CUI	GTEXEQTL:eQTL.chrX.14792085.G.A.b38.Brain.Putamen.basal.ganglia
4DNL:4DNFI522M5AD.chrX.13775000-13800000.chrX.15250000-15275000 CUI	GTEXEQTL:eQTL.chrX.14792832.C.G.b38.Brain.Anterior.cingulate.cortex.BA24
4DNL:4DNFI522M5AD.chrX.13775000-13800000.chrX.15250000-15275000 CUI	GTEXEQTL:eQTL.chrX.14792085.G.A.b38.Brain.Anterior.cingulate.cortex.BA24
4DNL:4DNFI522M5AD.chrX.13775000-13800000.chrX.15250000-15275000 CUI	GTEXEQTL:eQTL.chrX.14792832.C.G.b38.Cells.Cultured.fibroblasts
4DNL:4DNFI522M5AD.chrX.13775000-13800000.chrX.15250000-15275000 CUI	GTEXEQTL:eQTL.chrX.14792085.G.A.b38.Cells.Cultured.fibroblasts
4DNL:4DNFI522M5AD.chrX.13775000-13800000.chrX.15250000-15275000 CUI	GTEXEQTL:eQTL.chrX.14792832.C.G.b38.Thyroid
4DNL:4DNFI522M5AD.chrX.13775000-13800000.chrX.15250000-15275000 CUI	GTEXEQTL:eQTL.chrX.14792085.G.A.b38.Thyroid
4DNL:4DNFI522M5AD.chrX.13775000-13800000.chrX.15250000-15275000 CUI	GTEXEQTL:eQTL.chrX.14792832.C.G.b38.Pancreas
4DNL:4DNFI522M5AD.chrX.13775000-13800000.chrX.15250000-15275000 CUI	GTEXEQTL:eQTL.chrX.14792085.G.A.b38.Pancreas
4DNL:4DNFI522M5AD.chrX.13775000-13800000.chrX.15250000-15275000 CUI	GTEXEQTL:eQTL.chrX.14794596.A.G.b38.Brain.Amygdala
4DNL:4DNFI522M5AD.chrX.13775000-13800000.chrX.15250000-15275000 CUI	GTEXEQTL:eQTL.chrX.14794596.A.G.b38.Stomach
4DNL:4DNFI522M5AD.chrX.13775000-13800000.chrX.15250000-15275000 CUI	GTEXEQTL:eQTL.chrX.14794596.A.G.b38.Skin.Sun.Exposed.Lower.leg
4DNL:4DNFI522M5AD.chrX.13775000-13800000.chrX.15250000-15275000 CUI	GTEXEQTL:eQTL.chrX.14794596.A.G.b38.Small.Intestine.Terminal.Ileum
4DNL:4DNFI522M5AD.chrX.13775000-13800000.chrX.15250000-15275000 CUI	GTEXEQTL:eQTL.chrX.14794596.A.G.b38.Liver
4DNL:4DNFI522M5AD.chrX.13775000-13800000.chrX.15250000-15275000 CUI	GTEXEQTL:eQTL.chrX.14794596.A.G.b38.Nerve.Tibial
4DNL:4DNFI522M5AD.chrX.13775000-13800000.chrX.15250000-15275000 CUI	GTEXEQTL:eQTL.chrX.14794596.A.G.b38.Artery.Tibial
4DNL:4DNFI522M5AD.chrX.13775000-13800000.chrX.15250000-15275000 CUI	GTEXEQTL:eQTL.chrX.14794596.A.G.b38.Heart.Atrial.Appendage
4DNL:4DNFI522M5AD.chrX.13775000-13800000.chrX.15250000-15275000 CUI	GTEXEQTL:eQTL.chrX.14794596.A.G.b38.Skin.Not.Sun.Exposed.Suprapubic
4DNL:4DNFI522M5AD.chrX.13775000-13800000.chrX.15250000-15275000 CUI	GTEXEQTL:eQTL.chrX.14794596.A.G.b38.Brain.Caudate.basal.ganglia
4DNL:4DNFI522M5AD.chrX.13775000-13800000.chrX.15250000-15275000 CUI	GTEXEQTL:eQTL.chrX.14794596.A.G.b38.Esophagus.Muscularis
4DNL:4DNFI522M5AD.chrX.13775000-13800000.chrX.15250000-15275000 CUI	GTEXEQTL:eQTL.chrX.14794596.A.G.b38.Brain.Nucleus.accumbens.basal.ganglia
4DNL:4DNFI522M5AD.chrX.13775000-13800000.chrX.15250000-15275000 CUI	GTEXEQTL:eQTL.chrX.14794596.A.G.b38.Prostate
4DNL:4DNFI522M5AD.chrX.13775000-13800000.chrX.15250000-15275000 CUI	GTEXEQTL:eQTL.chrX.14794596.A.G.b38.Artery.Aorta
4DNL:4DNFI522M5AD.chrX.13775000-13800000.chrX.15250000-15275000 CUI	GTEXEQTL:eQTL.chrX.14794596.A.G.b38.Colon.Transverse
4DNL:4DNFI522M5AD.chrX.13775000-13800000.chrX.15250000-15275000 CUI	GTEXEQTL:eQTL.chrX.14794596.A.G.b38.Adipose.Subcutaneous
4DNL:4DNFI522M5AD.chrX.13775000-13800000.chrX.15250000-15275000 CUI	GTEXEQTL:eQTL.chrX.14794596.A.G.b38.Vagina
4DNL:4DNFI522M5AD.chrX.13775000-13800000.chrX.15250000-15275000 CUI	GTEXEQTL:eQTL.chrX.14794596.A.G.b38.Brain.Hypothalamus
4DNL:4DNFI522M5AD.chrX.13775000-13800000.chrX.15250000-15275000 CUI	GTEXEQTL:eQTL.chrX.14794596.A.G.b38.Brain.Cortex
4DNL:4DNFI522M5AD.chrX.13775000-13800000.chrX.15250000-15275000 CUI	GTEXEQTL:eQTL.chrX.14794596.A.G.b38.Muscle.Skeletal
4DNL:4DNFI522M5AD.chrX.13775000-13800000.chrX.15250000-15275000 CUI	GTEXEQTL:eQTL.chrX.14794596.A.G.b38.Colon.Sigmoid
4DNL:4DNFI522M5AD.chrX.13775000-13800000.chrX.15250000-15275000 CUI	GTEXEQTL:eQTL.chrX.14794596.A.G.b38.Brain.Cerebellar.Hemisphere
4DNL:4DNFI522M5AD.chrX.13775000-13800000.chrX.15250000-15275000 CUI	GTEXEQTL:eQTL.chrX.14794596.A.G.b38.Adipose.Visceral.Omentum
4DNL:4DNFI522M5AD.chrX.13775000-13800000.chrX.15250000-15275000 CUI	GTEXEQTL:eQTL.chrX.14794596.A.G.b38.Brain.Hippocampus
4DNL:4DNFI522M5AD.chrX.13775000-13800000.chrX.15250000-15275000 CUI	GTEXEQTL:eQTL.chrX.14794596.A.G.b38.Pituitary
4DNL:4DNFI522M5AD.chrX.13775000-13800000.chrX.15250000-15275000 CUI	GTEXEQTL:eQTL.chrX.14794596.A.G.b38.Cells.EBV-transformed.lymphocytes
4DNL:4DNFI522M5AD.chrX.13775000-13800000.chrX.15250000-15275000 CUI	GTEXEQTL:eQTL.chrX.14794596.A.G.b38.Esophagus.Gastroesophageal.Junction
4DNL:4DNFI522M5AD.chrX.13775000-13800000.chrX.15250000-15275000 CUI	GTEXEQTL:eQTL.chrX.14794596.A.G.b38.Artery.Coronary
4DNL:4DNFI522M5AD.chrX.13775000-13800000.chrX.15250000-15275000 CUI	GTEXEQTL:eQTL.chrX.14794596.A.G.b38.Heart.Left.Ventricle
4DNL:4DNFI522M5AD.chrX.13775000-13800000.chrX.15250000-15275000 CUI	GTEXEQTL:eQTL.chrX.14794596.A.G.b38.Brain.Cerebellum
4DNL:4DNFI522M5AD.chrX.13775000-13800000.chrX.15250000-15275000 CUI	GTEXEQTL:eQTL.chrX.14794596.A.G.b38.Minor.Salivary.Gland
4DNL:4DNFI522M5AD.chrX.13775000-13800000.chrX.15250000-15275000 CUI	GTEXEQTL:eQTL.chrX.14794596.A.G.b38.Spleen
4DNL:4DNFI522M5AD.chrX.13775000-13800000.chrX.15250000-15275000 CUI	GTEXEQTL:eQTL.chrX.14794596.A.G.b38.Kidney.Cortex
4DNL:4DNFI522M5AD.chrX.13775000-13800000.chrX.15250000-15275000 CUI	GTEXEQTL:eQTL.chrX.14794596.A.G.b38.Testis
4DNL:4DNFI522M5AD.chrX.13775000-13800000.chrX.15250000-15275000 CUI	GTEXEQTL:eQTL.chrX.14794596.A.G.b38.Whole.Blood
4DNL:4DNFI522M5AD.chrX.13775000-13800000.chrX.15250000-15275000 CUI	GTEXEQTL:eQTL.chrX.14794596.A.G.b38.Adrenal.Gland
4DNL:4DNFI522M5AD.chrX.13775000-13800000.chrX.15250000-15275000 CUI	GTEXEQTL:eQTL.chrX.14794596.A.G.b38.Esophagus.Mucosa
4DNL:4DNFI522M5AD.chrX.13775000-13800000.chrX.15250000-15275000 CUI	GTEXEQTL:eQTL.chrX.14794596.A.G.b38.Brain.Frontal.Cortex.BA9
4DNL:4DNFI522M5AD.chrX.13775000-13800000.chrX.15250000-15275000 CUI	GTEXEQTL:eQTL.chrX.14794596.A.G.b38.Brain.Spinal.cord.cervical.c-1
4DNL:4DNFI522M5AD.chrX.13775000-13800000.chrX.15250000-15275000 CUI	GTEXEQTL:eQTL.chrX.14794596.A.G.b38.Breast.Mammary.Tissue
4DNL:4DNFI522M5AD.chrX.13775000-13800000.chrX.15250000-15275000 CUI	GTEXEQTL:eQTL.chrX.14794596.A.G.b38.Ovary
4DNL:4DNFI522M5AD.chrX.13775000-13800000.chrX.15250000-15275000 CUI	GTEXEQTL:eQTL.chrX.14794596.A.G.b38.Lung
4DNL:4DNFI522M5AD.chrX.13775000-13800000.chrX.15250000-15275000 CUI	GTEXEQTL:eQTL.chrX.14794596.A.G.b38.Brain.Substantia.nigra
4DNL:4DNFI522M5AD.chrX.13775000-13800000.chrX.15250000-15275000 CUI	GTEXEQTL:eQTL.chrX.14794596.A.G.b38.Brain.Putamen.basal.ganglia
4DNL:4DNFI522M5AD.chrX.13775000-13800000.chrX.15250000-15275000 CUI	GTEXEQTL:eQTL.chrX.14794596.A.G.b38.Brain.Anterior.cingulate.cortex.BA24
4DNL:4DNFI522M5AD.chrX.13775000-13800000.chrX.15250000-15275000 CUI	GTEXEQTL:eQTL.chrX.14794596.A.G.b38.Cells.Cultured.fibroblasts
4DNL:4DNFI522M5AD.chrX.13775000-13800000.chrX.15250000-15275000 CUI	GTEXEQTL:eQTL.chrX.14794596.A.G.b38.Thyroid
4DNL:4DNFI522M5AD.chrX.13775000-13800000.chrX.15250000-15275000 CUI	GTEXEQTL:eQTL.chrX.14794596.A.G.b38.Pancreas
4DNL:4DNFI522M5AD.chrX.13775000-13800000.chrX.15250000-15275000 CUI	GTEXEQTL:eQTL.chrX.14798226.A.G.b38.Brain.Amygdala
4DNL:4DNFI522M5AD.chrX.13775000-13800000.chrX.15250000-15275000 CUI	GTEXEQTL:eQTL.chrX.14798226.A.G.b38.Stomach
4DNL:4DNFI522M5AD.chrX.13775000-13800000.chrX.15250000-15275000 CUI	GTEXEQTL:eQTL.chrX.14798226.A.G.b38.Skin.Sun.Exposed.Lower.leg
4DNL:4DNFI522M5AD.chrX.13775000-13800000.chrX.15250000-15275000 CUI	GTEXEQTL:eQTL.chrX.14798226.A.G.b38.Small.Intestine.Terminal.Ileum
4DNL:4DNFI522M5AD.chrX.13775000-13800000.chrX.15250000-15275000 CUI	GTEXEQTL:eQTL.chrX.14798226.A.G.b38.Liver
4DNL:4DNFI522M5AD.chrX.13775000-13800000.chrX.15250000-15275000 CUI	GTEXEQTL:eQTL.chrX.14798226.A.G.b38.Nerve.Tibial
4DNL:4DNFI522M5AD.chrX.13775000-13800000.chrX.15250000-15275000 CUI	GTEXEQTL:eQTL.chrX.14798226.A.G.b38.Artery.Tibial
4DNL:4DNFI522M5AD.chrX.13775000-13800000.chrX.15250000-15275000 CUI	GTEXEQTL:eQTL.chrX.14798226.A.G.b38.Heart.Atrial.Appendage
4DNL:4DNFI522M5AD.chrX.13775000-13800000.chrX.15250000-15275000 CUI	GTEXEQTL:eQTL.chrX.14798226.A.G.b38.Skin.Not.Sun.Exposed.Suprapubic
4DNL:4DNFI522M5AD.chrX.13775000-13800000.chrX.15250000-15275000 CUI	GTEXEQTL:eQTL.chrX.14798226.A.G.b38.Brain.Caudate.basal.ganglia
4DNL:4DNFI522M5AD.chrX.13775000-13800000.chrX.15250000-15275000 CUI	GTEXEQTL:eQTL.chrX.14798226.A.G.b38.Esophagus.Muscularis
4DNL:4DNFI522M5AD.chrX.13775000-13800000.chrX.15250000-15275000 CUI	GTEXEQTL:eQTL.chrX.14798226.A.G.b38.Brain.Nucleus.accumbens.basal.ganglia
4DNL:4DNFI522M5AD.chrX.13775000-13800000.chrX.15250000-15275000 CUI	GTEXEQTL:eQTL.chrX.14798226.A.G.b38.Prostate
4DNL:4DNFI522M5AD.chrX.13775000-13800000.chrX.15250000-15275000 CUI	GTEXEQTL:eQTL.chrX.14798226.A.G.b38.Artery.Aorta
4DNL:4DNFI522M5AD.chrX.13775000-13800000.chrX.15250000-15275000 CUI	GTEXEQTL:eQTL.chrX.14798226.A.G.b38.Colon.Transverse
4DNL:4DNFI522M5AD.chrX.13775000-13800000.chrX.15250000-15275000 CUI	GTEXEQTL:eQTL.chrX.14798226.A.G.b38.Adipose.Subcutaneous
4DNL:4DNFI522M5AD.chrX.13775000-13800000.chrX.15250000-15275000 CUI	GTEXEQTL:eQTL.chrX.14798226.A.G.b38.Vagina
4DNL:4DNFI522M5AD.chrX.13775000-13800000.chrX.15250000-15275000 CUI	GTEXEQTL:eQTL.chrX.14798226.A.G.b38.Brain.Hypothalamus
4DNL:4DNFI522M5AD.chrX.13775000-13800000.chrX.15250000-15275000 CUI	GTEXEQTL:eQTL.chrX.14798226.A.G.b38.Brain.Cortex
4DNL:4DNFI522M5AD.chrX.13775000-13800000.chrX.15250000-15275000 CUI	GTEXEQTL:eQTL.chrX.14798226.A.G.b38.Muscle.Skeletal
4DNL:4DNFI522M5AD.chrX.13775000-13800000.chrX.15250000-15275000 CUI	GTEXEQTL:eQTL.chrX.14798226.A.G.b38.Colon.Sigmoid
4DNL:4DNFI522M5AD.chrX.13775000-13800000.chrX.15250000-15275000 CUI	GTEXEQTL:eQTL.chrX.14798226.A.G.b38.Brain.Cerebellar.Hemisphere
4DNL:4DNFI522M5AD.chrX.13775000-13800000.chrX.15250000-15275000 CUI	GTEXEQTL:eQTL.chrX.14798226.A.G.b38.Adipose.Visceral.Omentum
4DNL:4DNFI522M5AD.chrX.13775000-13800000.chrX.15250000-15275000 CUI	GTEXEQTL:eQTL.chrX.14798226.A.G.b38.Brain.Hippocampus
4DNL:4DNFI522M5AD.chrX.13775000-13800000.chrX.15250000-15275000 CUI	GTEXEQTL:eQTL.chrX.14798226.A.G.b38.Pituitary
4DNL:4DNFI522M5AD.chrX.13775000-13800000.chrX.15250000-15275000 CUI	GTEXEQTL:eQTL.chrX.14798226.A.G.b38.Cells.EBV-transformed.lymphocytes
4DNL:4DNFI522M5AD.chrX.13775000-13800000.chrX.15250000-15275000 CUI	GTEXEQTL:eQTL.chrX.14798226.A.G.b38.Esophagus.Gastroesophageal.Junction
4DNL:4DNFI522M5AD.chrX.13775000-13800000.chrX.15250000-15275000 CUI	GTEXEQTL:eQTL.chrX.14798226.A.G.b38.Artery.Coronary
4DNL:4DNFI522M5AD.chrX.13775000-13800000.chrX.15250000-15275000 CUI	GTEXEQTL:eQTL.chrX.14798226.A.G.b38.Heart.Left.Ventricle
4DNL:4DNFI522M5AD.chrX.13775000-13800000.chrX.15250000-15275000 CUI	GTEXEQTL:eQTL.chrX.14798226.A.G.b38.Brain.Cerebellum
4DNL:4DNFI522M5AD.chrX.13775000-13800000.chrX.15250000-15275000 CUI	GTEXEQTL:eQTL.chrX.14798226.A.G.b38.Minor.Salivary.Gland
4DNL:4DNFI522M5AD.chrX.13775000-13800000.chrX.15250000-15275000 CUI	GTEXEQTL:eQTL.chrX.14798226.A.G.b38.Spleen
4DNL:4DNFI522M5AD.chrX.13775000-13800000.chrX.15250000-15275000 CUI	GTEXEQTL:eQTL.chrX.14798226.A.G.b38.Kidney.Cortex
4DNL:4DNFI522M5AD.chrX.13775000-13800000.chrX.15250000-15275000 CUI	GTEXEQTL:eQTL.chrX.14798226.A.G.b38.Testis
4DNL:4DNFI522M5AD.chrX.13775000-13800000.chrX.15250000-15275000 CUI	GTEXEQTL:eQTL.chrX.14798226.A.G.b38.Whole.Blood
4DNL:4DNFI522M5AD.chrX.13775000-13800000.chrX.15250000-15275000 CUI	GTEXEQTL:eQTL.chrX.14798226.A.G.b38.Adrenal.Gland
4DNL:4DNFI522M5AD.chrX.13775000-13800000.chrX.15250000-15275000 CUI	GTEXEQTL:eQTL.chrX.14798226.A.G.b38.Esophagus.Mucosa
4DNL:4DNFI522M5AD.chrX.13775000-13800000.chrX.15250000-15275000 CUI	GTEXEQTL:eQTL.chrX.14798226.A.G.b38.Brain.Frontal.Cortex.BA9
4DNL:4DNFI522M5AD.chrX.13775000-13800000.chrX.15250000-15275000 CUI	GTEXEQTL:eQTL.chrX.14798226.A.G.b38.Brain.Spinal.cord.cervical.c-1
4DNL:4DNFI522M5AD.chrX.13775000-13800000.chrX.15250000-15275000 CUI	GTEXEQTL:eQTL.chrX.14798226.A.G.b38.Breast.Mammary.Tissue
4DNL:4DNFI522M5AD.chrX.13775000-13800000.chrX.15250000-15275000 CUI	GTEXEQTL:eQTL.chrX.14798226.A.G.b38.Ovary
4DNL:4DNFI522M5AD.chrX.13775000-13800000.chrX.15250000-15275000 CUI	GTEXEQTL:eQTL.chrX.14798226.A.G.b38.Lung
4DNL:4DNFI522M5AD.chrX.13775000-13800000.chrX.15250000-15275000 CUI	GTEXEQTL:eQTL.chrX.14798226.A.G.b38.Brain.Substantia.nigra
4DNL:4DNFI522M5AD.chrX.13775000-13800000.chrX.15250000-15275000 CUI	GTEXEQTL:eQTL.chrX.14798226.A.G.b38.Brain.Putamen.basal.ganglia
4DNL:4DNFI522M5AD.chrX.13775000-13800000.chrX.15250000-15275000 CUI	GTEXEQTL:eQTL.chrX.14798226.A.G.b38.Brain.Anterior.cingulate.cortex.BA24
4DNL:4DNFI522M5AD.chrX.13775000-13800000.chrX.15250000-15275000 CUI	GTEXEQTL:eQTL.chrX.14798226.A.G.b38.Cells.Cultured.fibroblasts
4DNL:4DNFI522M5AD.chrX.13775000-13800000.chrX.15250000-15275000 CUI	GTEXEQTL:eQTL.chrX.14798226.A.G.b38.Thyroid
4DNL:4DNFI522M5AD.chrX.13775000-13800000.chrX.15250000-15275000 CUI	GTEXEQTL:eQTL.chrX.14798226.A.G.b38.Pancreas
4DNL:4DNFI522M5AD.chrX.13775000-13800000.chrX.15250000-15275000 CUI	GTEXEQTL:eQTL.chrX.14807543.A.C.b38.Brain.Amygdala
4DNL:4DNFI522M5AD.chrX.13775000-13800000.chrX.15250000-15275000 CUI	GTEXEQTL:eQTL.chrX.14807543.A.C.b38.Stomach
4DNL:4DNFI522M5AD.chrX.13775000-13800000.chrX.15250000-15275000 CUI	GTEXEQTL:eQTL.chrX.14807543.A.C.b38.Skin.Sun.Exposed.Lower.leg
4DNL:4DNFI522M5AD.chrX.13775000-13800000.chrX.15250000-15275000 CUI	GTEXEQTL:eQTL.chrX.14807543.A.C.b38.Small.Intestine.Terminal.Ileum
4DNL:4DNFI522M5AD.chrX.13775000-13800000.chrX.15250000-15275000 CUI	GTEXEQTL:eQTL.chrX.14807543.A.C.b38.Liver
4DNL:4DNFI522M5AD.chrX.13775000-13800000.chrX.15250000-15275000 CUI	GTEXEQTL:eQTL.chrX.14807543.A.C.b38.Nerve.Tibial
4DNL:4DNFI522M5AD.chrX.13775000-13800000.chrX.15250000-15275000 CUI	GTEXEQTL:eQTL.chrX.14807543.A.C.b38.Artery.Tibial
4DNL:4DNFI522M5AD.chrX.13775000-13800000.chrX.15250000-15275000 CUI	GTEXEQTL:eQTL.chrX.14807543.A.C.b38.Heart.Atrial.Appendage
4DNL:4DNFI522M5AD.chrX.13775000-13800000.chrX.15250000-15275000 CUI	GTEXEQTL:eQTL.chrX.14807543.A.C.b38.Skin.Not.Sun.Exposed.Suprapubic
4DNL:4DNFI522M5AD.chrX.13775000-13800000.chrX.15250000-15275000 CUI	GTEXEQTL:eQTL.chrX.14807543.A.C.b38.Brain.Caudate.basal.ganglia
4DNL:4DNFI522M5AD.chrX.13775000-13800000.chrX.15250000-15275000 CUI	GTEXEQTL:eQTL.chrX.14807543.A.C.b38.Esophagus.Muscularis
4DNL:4DNFI522M5AD.chrX.13775000-13800000.chrX.15250000-15275000 CUI	GTEXEQTL:eQTL.chrX.14807543.A.C.b38.Brain.Nucleus.accumbens.basal.ganglia
4DNL:4DNFI522M5AD.chrX.13775000-13800000.chrX.15250000-15275000 CUI	GTEXEQTL:eQTL.chrX.14807543.A.C.b38.Prostate
4DNL:4DNFI522M5AD.chrX.13775000-13800000.chrX.15250000-15275000 CUI	GTEXEQTL:eQTL.chrX.14807543.A.C.b38.Artery.Aorta
4DNL:4DNFI522M5AD.chrX.13775000-13800000.chrX.15250000-15275000 CUI	GTEXEQTL:eQTL.chrX.14807543.A.C.b38.Colon.Transverse
4DNL:4DNFI522M5AD.chrX.13775000-13800000.chrX.15250000-15275000 CUI	GTEXEQTL:eQTL.chrX.14807543.A.C.b38.Adipose.Subcutaneous
4DNL:4DNFI522M5AD.chrX.13775000-13800000.chrX.15250000-15275000 CUI	GTEXEQTL:eQTL.chrX.14807543.A.C.b38.Vagina
4DNL:4DNFI522M5AD.chrX.13775000-13800000.chrX.15250000-15275000 CUI	GTEXEQTL:eQTL.chrX.14807543.A.C.b38.Brain.Hypothalamus
4DNL:4DNFI522M5AD.chrX.13775000-13800000.chrX.15250000-15275000 CUI	GTEXEQTL:eQTL.chrX.14807543.A.C.b38.Brain.Cortex
4DNL:4DNFI522M5AD.chrX.13775000-13800000.chrX.15250000-15275000 CUI	GTEXEQTL:eQTL.chrX.14807543.A.C.b38.Muscle.Skeletal
4DNL:4DNFI522M5AD.chrX.13775000-13800000.chrX.15250000-15275000 CUI	GTEXEQTL:eQTL.chrX.14807543.A.C.b38.Colon.Sigmoid
4DNL:4DNFI522M5AD.chrX.13775000-13800000.chrX.15250000-15275000 CUI	GTEXEQTL:eQTL.chrX.14807543.A.C.b38.Brain.Cerebellar.Hemisphere
4DNL:4DNFI522M5AD.chrX.13775000-13800000.chrX.15250000-15275000 CUI	GTEXEQTL:eQTL.chrX.14807543.A.C.b38.Adipose.Visceral.Omentum
4DNL:4DNFI522M5AD.chrX.13775000-13800000.chrX.15250000-15275000 CUI	GTEXEQTL:eQTL.chrX.14807543.A.C.b38.Brain.Hippocampus
4DNL:4DNFI522M5AD.chrX.13775000-13800000.chrX.15250000-15275000 CUI	GTEXEQTL:eQTL.chrX.14807543.A.C.b38.Pituitary
4DNL:4DNFI522M5AD.chrX.13775000-13800000.chrX.15250000-15275000 CUI	GTEXEQTL:eQTL.chrX.14807543.A.C.b38.Cells.EBV-transformed.lymphocytes
4DNL:4DNFI522M5AD.chrX.13775000-13800000.chrX.15250000-15275000 CUI	GTEXEQTL:eQTL.chrX.14807543.A.C.b38.Esophagus.Gastroesophageal.Junction
4DNL:4DNFI522M5AD.chrX.13775000-13800000.chrX.15250000-15275000 CUI	GTEXEQTL:eQTL.chrX.14807543.A.C.b38.Artery.Coronary
4DNL:4DNFI522M5AD.chrX.13775000-13800000.chrX.15250000-15275000 CUI	GTEXEQTL:eQTL.chrX.14807543.A.C.b38.Heart.Left.Ventricle
4DNL:4DNFI522M5AD.chrX.13775000-13800000.chrX.15250000-15275000 CUI	GTEXEQTL:eQTL.chrX.14807543.A.C.b38.Brain.Cerebellum
4DNL:4DNFI522M5AD.chrX.13775000-13800000.chrX.15250000-15275000 CUI	GTEXEQTL:eQTL.chrX.14807543.A.C.b38.Minor.Salivary.Gland
4DNL:4DNFI522M5AD.chrX.13775000-13800000.chrX.15250000-15275000 CUI	GTEXEQTL:eQTL.chrX.14807543.A.C.b38.Spleen
4DNL:4DNFI522M5AD.chrX.13775000-13800000.chrX.15250000-15275000 CUI	GTEXEQTL:eQTL.chrX.14807543.A.C.b38.Kidney.Cortex
4DNL:4DNFI522M5AD.chrX.13775000-13800000.chrX.15250000-15275000 CUI	GTEXEQTL:eQTL.chrX.14807543.A.C.b38.Testis
4DNL:4DNFI522M5AD.chrX.13775000-13800000.chrX.15250000-15275000 CUI	GTEXEQTL:eQTL.chrX.14807543.A.C.b38.Whole.Blood
4DNL:4DNFI522M5AD.chrX.13775000-13800000.chrX.15250000-15275000 CUI	GTEXEQTL:eQTL.chrX.14807543.A.C.b38.Adrenal.Gland
4DNL:4DNFI522M5AD.chrX.13775000-13800000.chrX.15250000-15275000 CUI	GTEXEQTL:eQTL.chrX.14807543.A.C.b38.Esophagus.Mucosa
4DNL:4DNFI522M5AD.chrX.13775000-13800000.chrX.15250000-15275000 CUI	GTEXEQTL:eQTL.chrX.14807543.A.C.b38.Brain.Frontal.Cortex.BA9
4DNL:4DNFI522M5AD.chrX.13775000-13800000.chrX.15250000-15275000 CUI	GTEXEQTL:eQTL.chrX.14807543.A.C.b38.Brain.Spinal.cord.cervical.c-1
4DNL:4DNFI522M5AD.chrX.13775000-13800000.chrX.15250000-15275000 CUI	GTEXEQTL:eQTL.chrX.14807543.A.C.b38.Breast.Mammary.Tissue
4DNL:4DNFI522M5AD.chrX.13775000-13800000.chrX.15250000-15275000 CUI	GTEXEQTL:eQTL.chrX.14807543.A.C.b38.Ovary
4DNL:4DNFI522M5AD.chrX.13775000-13800000.chrX.15250000-15275000 CUI	GTEXEQTL:eQTL.chrX.14807543.A.C.b38.Lung
4DNL:4DNFI522M5AD.chrX.13775000-13800000.chrX.15250000-15275000 CUI	GTEXEQTL:eQTL.chrX.14807543.A.C.b38.Brain.Substantia.nigra
4DNL:4DNFI522M5AD.chrX.13775000-13800000.chrX.15250000-15275000 CUI	GTEXEQTL:eQTL.chrX.14807543.A.C.b38.Brain.Putamen.basal.ganglia
4DNL:4DNFI522M5AD.chrX.13775000-13800000.chrX.15250000-15275000 CUI	GTEXEQTL:eQTL.chrX.14807543.A.C.b38.Brain.Anterior.cingulate.cortex.BA24
4DNL:4DNFI522M5AD.chrX.13775000-13800000.chrX.15250000-15275000 CUI	GTEXEQTL:eQTL.chrX.14807543.A.C.b38.Cells.Cultured.fibroblasts
4DNL:4DNFI522M5AD.chrX.13775000-13800000.chrX.15250000-15275000 CUI	GTEXEQTL:eQTL.chrX.14807543.A.C.b38.Thyroid
4DNL:4DNFI522M5AD.chrX.13775000-13800000.chrX.15250000-15275000 CUI	GTEXEQTL:eQTL.chrX.14807543.A.C.b38.Pancreas
4DNL:4DNFI522M5AD.chrX.13775000-13800000.chrX.15250000-15275000 CUI	GTEXEQTL:eQTL.chrX.14809616.G.C.b38.Brain.Amygdala
4DNL:4DNFI522M5AD.chrX.13775000-13800000.chrX.15250000-15275000 CUI	GTEXEQTL:eQTL.chrX.14809616.G.C.b38.Stomach
4DNL:4DNFI522M5AD.chrX.13775000-13800000.chrX.15250000-15275000 CUI	GTEXEQTL:eQTL.chrX.14809616.G.C.b38.Skin.Sun.Exposed.Lower.leg
4DNL:4DNFI522M5AD.chrX.13775000-13800000.chrX.15250000-15275000 CUI	GTEXEQTL:eQTL.chrX.14809616.G.C.b38.Small.Intestine.Terminal.Ileum
4DNL:4DNFI522M5AD.chrX.13775000-13800000.chrX.15250000-15275000 CUI	GTEXEQTL:eQTL.chrX.14809616.G.C.b38.Liver
4DNL:4DNFI522M5AD.chrX.13775000-13800000.chrX.15250000-15275000 CUI	GTEXEQTL:eQTL.chrX.14809616.G.C.b38.Nerve.Tibial
4DNL:4DNFI522M5AD.chrX.13775000-13800000.chrX.15250000-15275000 CUI	GTEXEQTL:eQTL.chrX.14809616.G.C.b38.Artery.Tibial
4DNL:4DNFI522M5AD.chrX.13775000-13800000.chrX.15250000-15275000 CUI	GTEXEQTL:eQTL.chrX.14809616.G.C.b38.Heart.Atrial.Appendage
4DNL:4DNFI522M5AD.chrX.13775000-13800000.chrX.15250000-15275000 CUI	GTEXEQTL:eQTL.chrX.14809616.G.C.b38.Skin.Not.Sun.Exposed.Suprapubic
4DNL:4DNFI522M5AD.chrX.13775000-13800000.chrX.15250000-15275000 CUI	GTEXEQTL:eQTL.chrX.14809616.G.C.b38.Brain.Caudate.basal.ganglia
4DNL:4DNFI522M5AD.chrX.13775000-13800000.chrX.15250000-15275000 CUI	GTEXEQTL:eQTL.chrX.14809616.G.C.b38.Esophagus.Muscularis
4DNL:4DNFI522M5AD.chrX.13775000-13800000.chrX.15250000-15275000 CUI	GTEXEQTL:eQTL.chrX.14809616.G.C.b38.Brain.Nucleus.accumbens.basal.ganglia
4DNL:4DNFI522M5AD.chrX.13775000-13800000.chrX.15250000-15275000 CUI	GTEXEQTL:eQTL.chrX.14809616.G.C.b38.Prostate
4DNL:4DNFI522M5AD.chrX.13775000-13800000.chrX.15250000-15275000 CUI	GTEXEQTL:eQTL.chrX.14809616.G.C.b38.Artery.Aorta
4DNL:4DNFI522M5AD.chrX.13775000-13800000.chrX.15250000-15275000 CUI	GTEXEQTL:eQTL.chrX.14809616.G.C.b38.Colon.Transverse
4DNL:4DNFI522M5AD.chrX.13775000-13800000.chrX.15250000-15275000 CUI	GTEXEQTL:eQTL.chrX.14809616.G.C.b38.Adipose.Subcutaneous
4DNL:4DNFI522M5AD.chrX.13775000-13800000.chrX.15250000-15275000 CUI	GTEXEQTL:eQTL.chrX.14809616.G.C.b38.Vagina
4DNL:4DNFI522M5AD.chrX.13775000-13800000.chrX.15250000-15275000 CUI	GTEXEQTL:eQTL.chrX.14809616.G.C.b38.Brain.Hypothalamus
4DNL:4DNFI522M5AD.chrX.13775000-13800000.chrX.15250000-15275000 CUI	GTEXEQTL:eQTL.chrX.14809616.G.C.b38.Brain.Cortex
4DNL:4DNFI522M5AD.chrX.13775000-13800000.chrX.15250000-15275000 CUI	GTEXEQTL:eQTL.chrX.14809616.G.C.b38.Muscle.Skeletal
4DNL:4DNFI522M5AD.chrX.13775000-13800000.chrX.15250000-15275000 CUI	GTEXEQTL:eQTL.chrX.14809616.G.C.b38.Colon.Sigmoid
4DNL:4DNFI522M5AD.chrX.13775000-13800000.chrX.15250000-15275000 CUI	GTEXEQTL:eQTL.chrX.14809616.G.C.b38.Brain.Cerebellar.Hemisphere
4DNL:4DNFI522M5AD.chrX.13775000-13800000.chrX.15250000-15275000 CUI	GTEXEQTL:eQTL.chrX.14809616.G.C.b38.Adipose.Visceral.Omentum
4DNL:4DNFI522M5AD.chrX.13775000-13800000.chrX.15250000-15275000 CUI	GTEXEQTL:eQTL.chrX.14809616.G.C.b38.Brain.Hippocampus
4DNL:4DNFI522M5AD.chrX.13775000-13800000.chrX.15250000-15275000 CUI	GTEXEQTL:eQTL.chrX.14809616.G.C.b38.Pituitary
4DNL:4DNFI522M5AD.chrX.13775000-13800000.chrX.15250000-15275000 CUI	GTEXEQTL:eQTL.chrX.14809616.G.C.b38.Cells.EBV-transformed.lymphocytes
4DNL:4DNFI522M5AD.chrX.13775000-13800000.chrX.15250000-15275000 CUI	GTEXEQTL:eQTL.chrX.14809616.G.C.b38.Esophagus.Gastroesophageal.Junction
4DNL:4DNFI522M5AD.chrX.13775000-13800000.chrX.15250000-15275000 CUI	GTEXEQTL:eQTL.chrX.14809616.G.C.b38.Artery.Coronary
4DNL:4DNFI522M5AD.chrX.13775000-13800000.chrX.15250000-15275000 CUI	GTEXEQTL:eQTL.chrX.14809616.G.C.b38.Heart.Left.Ventricle
4DNL:4DNFI522M5AD.chrX.13775000-13800000.chrX.15250000-15275000 CUI	GTEXEQTL:eQTL.chrX.14809616.G.C.b38.Brain.Cerebellum
4DNL:4DNFI522M5AD.chrX.13775000-13800000.chrX.15250000-15275000 CUI	GTEXEQTL:eQTL.chrX.14809616.G.C.b38.Minor.Salivary.Gland
4DNL:4DNFI522M5AD.chrX.13775000-13800000.chrX.15250000-15275000 CUI	GTEXEQTL:eQTL.chrX.14809616.G.C.b38.Spleen
4DNL:4DNFI522M5AD.chrX.13775000-13800000.chrX.15250000-15275000 CUI	GTEXEQTL:eQTL.chrX.14809616.G.C.b38.Kidney.Cortex
4DNL:4DNFI522M5AD.chrX.13775000-13800000.chrX.15250000-15275000 CUI	GTEXEQTL:eQTL.chrX.14809616.G.C.b38.Testis
4DNL:4DNFI522M5AD.chrX.13775000-13800000.chrX.15250000-15275000 CUI	GTEXEQTL:eQTL.chrX.14809616.G.C.b38.Whole.Blood
4DNL:4DNFI522M5AD.chrX.13775000-13800000.chrX.15250000-15275000 CUI	GTEXEQTL:eQTL.chrX.14809616.G.C.b38.Adrenal.Gland
4DNL:4DNFI522M5AD.chrX.13775000-13800000.chrX.15250000-15275000 CUI	GTEXEQTL:eQTL.chrX.14809616.G.C.b38.Esophagus.Mucosa
4DNL:4DNFI522M5AD.chrX.13775000-13800000.chrX.15250000-15275000 CUI	GTEXEQTL:eQTL.chrX.14809616.G.C.b38.Brain.Frontal.Cortex.BA9
4DNL:4DNFI522M5AD.chrX.13775000-13800000.chrX.15250000-15275000 CUI	GTEXEQTL:eQTL.chrX.14809616.G.C.b38.Brain.Spinal.cord.cervical.c-1
4DNL:4DNFI522M5AD.chrX.13775000-13800000.chrX.15250000-15275000 CUI	GTEXEQTL:eQTL.chrX.14809616.G.C.b38.Breast.Mammary.Tissue
4DNL:4DNFI522M5AD.chrX.13775000-13800000.chrX.15250000-15275000 CUI	GTEXEQTL:eQTL.chrX.14809616.G.C.b38.Ovary
4DNL:4DNFI522M5AD.chrX.13775000-13800000.chrX.15250000-15275000 CUI	GTEXEQTL:eQTL.chrX.14809616.G.C.b38.Lung
4DNL:4DNFI522M5AD.chrX.13775000-13800000.chrX.15250000-15275000 CUI	GTEXEQTL:eQTL.chrX.14809616.G.C.b38.Brain.Substantia.nigra
4DNL:4DNFI522M5AD.chrX.13775000-13800000.chrX.15250000-15275000 CUI	GTEXEQTL:eQTL.chrX.14809616.G.C.b38.Brain.Putamen.basal.ganglia
4DNL:4DNFI522M5AD.chrX.13775000-13800000.chrX.15250000-15275000 CUI	GTEXEQTL:eQTL.chrX.14809616.G.C.b38.Brain.Anterior.cingulate.cortex.BA24
4DNL:4DNFI522M5AD.chrX.13775000-13800000.chrX.15250000-15275000 CUI	GTEXEQTL:eQTL.chrX.14809616.G.C.b38.Cells.Cultured.fibroblasts
4DNL:4DNFI522M5AD.chrX.13775000-13800000.chrX.15250000-15275000 CUI	GTEXEQTL:eQTL.chrX.14809616.G.C.b38.Thyroid
4DNL:4DNFI522M5AD.chrX.13775000-13800000.chrX.15250000-15275000 CUI	GTEXEQTL:eQTL.chrX.14809616.G.C.b38.Pancreas
4DNL:4DNFI522M5AD.chrX.13775000-13800000.chrX.15250000-15275000 CUI	GTEXEQTL:eQTL.chrX.14810817.A.G.b38.Brain.Amygdala
4DNL:4DNFI522M5AD.chrX.13775000-13800000.chrX.15250000-15275000 CUI	GTEXEQTL:eQTL.chrX.14810147.C.A.b38.Brain.Amygdala
4DNL:4DNFI522M5AD.chrX.13775000-13800000.chrX.15250000-15275000 CUI	GTEXEQTL:eQTL.chrX.14810817.A.G.b38.Stomach
4DNL:4DNFI522M5AD.chrX.13775000-13800000.chrX.15250000-15275000 CUI	GTEXEQTL:eQTL.chrX.14810147.C.A.b38.Stomach
4DNL:4DNFI522M5AD.chrX.13775000-13800000.chrX.15250000-15275000 CUI	GTEXEQTL:eQTL.chrX.14810817.A.G.b38.Skin.Sun.Exposed.Lower.leg
4DNL:4DNFI522M5AD.chrX.13775000-13800000.chrX.15250000-15275000 CUI	GTEXEQTL:eQTL.chrX.14810147.C.A.b38.Skin.Sun.Exposed.Lower.leg
4DNL:4DNFI522M5AD.chrX.13775000-13800000.chrX.15250000-15275000 CUI	GTEXEQTL:eQTL.chrX.14810817.A.G.b38.Small.Intestine.Terminal.Ileum
4DNL:4DNFI522M5AD.chrX.13775000-13800000.chrX.15250000-15275000 CUI	GTEXEQTL:eQTL.chrX.14810147.C.A.b38.Small.Intestine.Terminal.Ileum
4DNL:4DNFI522M5AD.chrX.13775000-13800000.chrX.15250000-15275000 CUI	GTEXEQTL:eQTL.chrX.14810817.A.G.b38.Liver
4DNL:4DNFI522M5AD.chrX.13775000-13800000.chrX.15250000-15275000 CUI	GTEXEQTL:eQTL.chrX.14810147.C.A.b38.Liver
4DNL:4DNFI522M5AD.chrX.13775000-13800000.chrX.15250000-15275000 CUI	GTEXEQTL:eQTL.chrX.14810817.A.G.b38.Nerve.Tibial
4DNL:4DNFI522M5AD.chrX.13775000-13800000.chrX.15250000-15275000 CUI	GTEXEQTL:eQTL.chrX.14810147.C.A.b38.Nerve.Tibial
4DNL:4DNFI522M5AD.chrX.13775000-13800000.chrX.15250000-15275000 CUI	GTEXEQTL:eQTL.chrX.14810817.A.G.b38.Artery.Tibial
4DNL:4DNFI522M5AD.chrX.13775000-13800000.chrX.15250000-15275000 CUI	GTEXEQTL:eQTL.chrX.14810147.C.A.b38.Artery.Tibial
4DNL:4DNFI522M5AD.chrX.13775000-13800000.chrX.15250000-15275000 CUI	GTEXEQTL:eQTL.chrX.14810817.A.G.b38.Heart.Atrial.Appendage
4DNL:4DNFI522M5AD.chrX.13775000-13800000.chrX.15250000-15275000 CUI	GTEXEQTL:eQTL.chrX.14810147.C.A.b38.Heart.Atrial.Appendage
4DNL:4DNFI522M5AD.chrX.13775000-13800000.chrX.15250000-15275000 CUI	GTEXEQTL:eQTL.chrX.14810817.A.G.b38.Skin.Not.Sun.Exposed.Suprapubic
4DNL:4DNFI522M5AD.chrX.13775000-13800000.chrX.15250000-15275000 CUI	GTEXEQTL:eQTL.chrX.14810147.C.A.b38.Skin.Not.Sun.Exposed.Suprapubic
4DNL:4DNFI522M5AD.chrX.13775000-13800000.chrX.15250000-15275000 CUI	GTEXEQTL:eQTL.chrX.14810817.A.G.b38.Brain.Caudate.basal.ganglia
4DNL:4DNFI522M5AD.chrX.13775000-13800000.chrX.15250000-15275000 CUI	GTEXEQTL:eQTL.chrX.14810147.C.A.b38.Brain.Caudate.basal.ganglia
4DNL:4DNFI522M5AD.chrX.13775000-13800000.chrX.15250000-15275000 CUI	GTEXEQTL:eQTL.chrX.14810817.A.G.b38.Esophagus.Muscularis
4DNL:4DNFI522M5AD.chrX.13775000-13800000.chrX.15250000-15275000 CUI	GTEXEQTL:eQTL.chrX.14810147.C.A.b38.Esophagus.Muscularis
[truncated: 469,404 more rows]
