# Supplementary material for: The Data Distillery: A Graph Framework for Semantic Integration and Querying of Biomedical Data
Source: bioRxiv. 2025 Oct 16:2025.08.11.666099. Originally published 2025 Aug 15. Preprint. [Version 3] doi: 10.1101/2025.08.11.666099 (PMC12363844; doi:10.1101/2025.08.11.666099)
Supplement: Supplement 3 [file media-3.xlsx]

## Sheet: Sheet1
HPO ID ->	HP:0001636	HP:0001631	HP:0006721	HP:0004808
Gene_Symbol	ToF	ASD	ALL	AML	SUM
BRAF	38	30	5	7	80
NOTCH1	8	25	72	58	163
NF1	94	35	46	35	210
KRAS	183	6	15	9	213
HRAS	193	15	24	18	250
GATA1	110	39	47	55	251
RPL5	57	31	45	121	254
PTPN11	192	50	16	12	270
MAP2K1	215	16	44	54	329
FGFR2	58	32	144	140	374
KMT2A	213	139	7	16	375
FGFR1	95	36	145	102	378
ASXL1	216	141	8	28	393
SETBP1	214	140	26	20	400
CREBBP	247	55	74	59	435
NSD1	217	142	48	36	443
BCR	248	147	1	47	443
MAPK1	196	51	73	126	446
ABL1	275	156	17	10	458
EP300	249	56	75	88	468
NOTCH2	26	85	148	225	484
WT1	41	277	83	91	492
PALB2	96	289	85	92	562
SETD2	250	148	78	89	565
BRCA2	194	320	27	32	573
TP53	191	404	2	2	599
FANCE	49	279	84	205	617
GPC3	179	314	87	60	640
FLCN	338	61	146	103	648
TGFBR2	251	149	150	104	654
PIK3CA	180	403	29	51	663
BUB1B	550	71	25	19	665
SMARCB1	97	290	155	141	683
FANCC	101	292	86	206	685
LZTR1	219	325	51	122	717
ARID1A	126	297	157	142	722
ERBB3	162	454	30	79	725
ELN	39	89	317	285	730
FANCF	221	143	149	226	739
KMT2D	119	42	311	284	756
AXL	5	4	734	15	758
FANCG	220	326	88	127	761
CHD7	20	26	308	411	765
NSD2	252	150	151	227	780
BRCA1	195	321	161	106	783
BRIP1	197	322	162	107	788
ARID1B	111	295	156	228	790
SMAD4	184	316	160	143	803
SMARCA4	128	298	158	229	813
ARID2	129	299	159	230	817
DNMT3A	551	212	49	23	835
FANCA	223	327	89	207	846
FANCD2	224	328	90	208	850
DLK1	42	91	318	414	865
TP63	185	462	172	66	885
GLI1	413	191	79	203	886
RAF1	541	70	76	202	889
RPL35A	127	45	312	412	896
FLI1	198	405	167	145	915
SDHD	538	208	81	90	917
ERCC4	181	315	50	377	923
SMARCE1	98	109	321	415	943
RPL10	276	157	330	180	943
ADA2	99	110	77	658	944
RAD21	225	329	163	231	948
ATRX	227	469	52	200	948
PTEN	537	364	28	33	962
COL1A1	542	209	152	64	967
AFF4	120	115	323	416	974
KAT6A	301	164	332	181	978
FGFR3	562	215	153	65	995
KDM6A	222	53	315	413	1003
LMNA	536	207	80	204	1027
FLNA	226	407	168	234	1035
BUB1	563	216	154	105	1038
MAP2K2	603	74	147	224	1048
KAT6B	278	158	331	286	1053
RPL11	65	14	307	669	1055
BMP2	130	300	344	288	1062
SMARCD1	131	301	345	289	1066
SDHA	201	463	173	236	1073
PRDM16	280	408	169	235	1092
ERCC2	93	447	170	388	1098
TCIRG1	311	499	92	209	1111
MED12	103	37	309	670	1119
CHD4	83	286	343	420	1132
RPS26	112	40	310	671	1133
BCOR	51	97	319	675	1142
DGCR8	52	436	360	294	1142
SMAD3	277	343	348	182	1150
STAG2	60	98	320	676	1154
SMC1A	199	323	346	290	1158
RPL26	132	46	313	672	1163
RPS10	133	47	314	673	1167
ERCC3	182	461	171	389	1203
RAC1	302	165	333	417	1217
RECQL4	582	421	91	128	1222
SOX2	312	500	174	237	1223
RPS28	113	114	322	677	1226
CACNA1D	414	192	339	287	1232
RPS15A	122	116	324	678	1240
PIGA	564	217	82	379	1242
RPS27	134	118	325	679	1256
RPL18	135	119	326	680	1260
RPS29	136	120	327	681	1264
NKX2-1	339	173	338	418	1268
FLT4	156	701	183	241	1281
ERBB2	531	636	93	25	1285
TRAF7	188	702	184	242	1316
CXCR4	386	707	185	43	1321
MYCN	389	540	175	238	1342
GJA1	218	52	742	334	1346
HOXD13	390	541	176	239	1346
RPS17	303	59	316	674	1352
MPL	633	652	18	49	1352
JAG1	7	80	746	524	1357
BMPR1A	606	370	164	232	1372
ANK1	607	371	165	233	1376
PAX3	684	385	166	144	1379
AKT3	174	459	362	425	1420
EXT2	305	346	349	421	1421
IGH	685	658	19	119	1481
RPS19	306	167	334	682	1489
RPL15	307	168	335	683	1493
NRAS	810	673	6	5	1494
DCC	604	646	177	67	1494
RPS24	308	169	336	684	1497
RPS7	309	170	337	685	1501
SKI	313	409	357	422	1501
IKZF1	649	754	31	80	1514
TBX3	341	518	364	295	1518
MSH6	609	740	97	93	1539
PIGL	54	437	361	692	1544
MYH11	605	739	190	44	1578
CBL	820	674	53	37	1584
SUFU	539	716	186	147	1588
SOS¬†1	228	330	347	688	1593
CTCF	608	227	341	419	1595
RAD51	186	317	768	335	1606
THPO	661	655	94	210	1620
GATA4	2	3	733	899	1637
KIF11	648	376	353	291	1668
BCL2	723	661	178	108	1670
TERT	802	818	32	21	1673
GATA3	688	765	98	129	1680
IFIH1	545	717	187	243	1692
WASHC5	25	27	739	903	1694
HLA-DRB1	190	703	373	429	1695
CCND2	518	627	369	183	1697
CITED2	73	103	1164	358	1698
RPL27	314	347	350	689	1700
RPL35	315	348	351	690	1704
PRKAR1A	553	720	188	244	1705
PBX1	691	766	54	201	1712
PTCH1	568	724	189	245	1726
FAS	803	819	55	56	1733
TRB	768	669	95	211	1743
CRKL	304	166	752	525	1747
MEFV	555	721	96	380	1752
TRD	767	668	180	146	1761
EGFR	724	780	191	68	1763
CANT1	418	555	367	426	1766
CUL3	738	389	355	292	1774
NFE2L2	745	391	356	293	1785
HOXA13	432	563	368	427	1790
GPC4	187	318	769	528	1802
NODAL	121	43	740	904	1808
BUB3	565	218	340	686	1809
LRP5	285	486	363	693	1827
FOXP1	804	820	33	198	1855
PRKACA	651	426	358	423	1858
TRA	769	670	181	240	1860
TREX1	811	825	99	130	1865
MSH2	869	870	56	83	1878
VHL	821	832	100	131	1884
STAT1	416	193	755	526	1890
GLI3	254	339	774	529	1896
SALL4	137	121	748	908	1914
MLH1	871	872	57	123	1923
CD96	347	519	365	694	1925
TSC2	870	871	101	94	1936
RSPO2	364	524	366	695	1949
RPL31	139	122	328	1361	1950
TSR2	140	123	329	1362	1954
RIT1	253	57	743	905	1958
DDX3X	727	662	179	390	1958
SBDS	917	907	34	120	1978
SHOC2	279	58	744	906	1987
MEG3	200	135	749	909	1993
STAT3	822	833	195	148	1998
ATIC	725	257	342	687	2011
NOTCH3	231	470	786	530	2017
EVC	387	17	736	900	2040
EVC2	388	18	737	901	2044
ZFPM2	29	700	794	531	2054
RAG1	614	647	370	428	2059
IDH2	969	947	102	41	2059
IGF2	847	433	359	424	2063
SDHB	805	821	193	246	2065
CEP57	255	151	751	910	2067
CARS1	650	377	354	691	2072
PPP1CB	415	19	738	902	2074
FAT4	812	826	194	247	2079
IL6	663	756	377	297	2093
TSC1	874	873	202	149	2098
CDKN1C	570	725	374	430	2099
MEN1	824	835	196	248	2103
COL2A1	571	726	375	431	2103
SMO	825	836	197	249	2107
HBB	572	727	376	432	2107
SOX11	141	303	766	912	2122
RRAS2	53	395	781	916	2145
GATA6	6	5	1147	1012	2170
FANCI	50	12	735	1375	2172
TRRAP	340	174	753	911	2178
USP8	875	874	203	250	2202
SRP54	877	875	204	251	2207
COL3A1	823	834	379	184	2220
SOX4	138	302	1212	573	2225
ASXL2	706	252	759	527	2244
PPARG	970	948	207	150	2275
DDX6	552	72	745	907	2276
APC2	256	340	775	913	2284
BTK	848	850	200	391	2289
IGF1R	358	180	1181	572	2291
NONO	155	48	741	1376	2320
XRCC2	104	112	747	1377	2340
FN1	512	712	795	336	2355
EPCAM	971	949	208	252	2380
DYNC2LI1	343	351	352	1363	2409
TLX3	771	797	192	661	2421
PIK3R1	843	1542	21	17	2423
CDKN2A	844	1543	3	48	2438
DLL1	286	487	789	917	2479
TBX2	170	133	1170	1013	2486
RNF113A	204	464	1249	574	2491
B2M	1024	991	103	381	2499
TRG	770	671	371	696	2508
ADAR	849	851	381	433	2514
PMS2	1130	1072	104	212	2518
SOX9	636	747	803	337	2523
CTLA4	827	837	198	662	2524
XRCC4	828	838	199	663	2528
FANCB	106	293	763	1381	2543
FANCL	107	294	764	1382	2547
EXT1	1194	685	372	296	2547
INSR	115	296	765	1383	2559
CHEK2	916	1557	36	52	2561
DNAJC21	851	853	201	664	2569
TPM3	878	876	383	434	2571
SAMHD1	879	877	384	435	2575
TRIP13	543	365	776	914	2598
RBM10	157	309	767	1384	2617
STK11	872	1547	106	95	2620
CCND1	873	1548	107	96	2624
RNASEH2A	881	878	205	665	2629
AMER1	342	175	754	1378	2649
MAF	919	908	387	436	2650
KMT2C	920	909	388	437	2654
PMS1	1132	1073	210	253	2668
TGFBR1	610	372	777	915	2674
DPF2	142	304	1213	1017	2676
PORCN	64	439	784	1392	2679
RAD51C	202	324	770	1385	2681
GBA	801	817	378	697	2693
PUF60	63	396	1230	1018	2707
SMPD1	1076	1033	209	392	2710
RTEL1	845	1544	215	109	2713
MAD2L2	230	331	771	1386	2718
SLX4	232	332	772	1387	2723
FANCM	233	333	773	1388	2727
POLG	829	839	380	698	2746
RERE	59	13	1148	1534	2754
PDGFRA	1444	1278	20	31	2773
KCNQ1	852	854	382	699	2787
FH	876	1549	216	151	2792
MEIS2	417	194	1186	1014	2811
MCC	529	635	1291	359	2814
SDHC	813	1538	214	255	2820
RFC2	43	92	1160	1536	2831
PLAG1	918	1558	217	152	2845
SPOP	1025	992	390	438	2845
RNASEH2B	882	879	385	700	2846
GTF2H5	207	465	785	1393	2850
RNASEH2C	883	880	386	701	2850
IL7R	972	1568	108	213	2861
OFD1	243	472	787	1394	2896
HMGA2	846	1545	407	114	2912
ZEB2	102	111	1165	1537	2915
MRAS	566	219	757	1379	2921
TNFRSF11A	263	475	788	1395	2921
USP9X	584	224	758	1380	2946
BIRC3	1131	1599	109	132	2971
PACS1	143	124	1168	1538	2973
FGF8	547	718	796	918	2979
NEK9	146	125	1169	1539	2979
LBR	238	471	1253	1019	2981
DAXX	1305	1191	105	382	2983
COL1A2	583	223	1192	1015	3013
ESR1	1128	1597	220	70	3015
MET	1244	1629	59	84	3016
SHH	574	728	797	919	3018
PIK3R2	173	134	1171	1540	3018
KCNQ1OT1	976	952	389	702	3019
FADD	523	631	1290	575	3019
COMT	13	268	1206	1556	3043
BIN1	592	733	799	920	3044
TGFB3	310	60	1152	1535	3057
ACTB	620	742	802	921	3085
KANSL1	229	144	1173	1541	3087
ITK	1402	1254	58	378	3092
TBC1D24	62	281	1208	1557	3108
CPLX1	257	152	1176	1542	3127
LETM1	258	153	1177	1543	3131
PRF1	1196	1611	110	214	3131
MITF	1075	1586	219	256	3136
MMP14	84	287	1210	1558	3139
PCGF2	686	243	1197	1016	3142
GATA5	89	288	1211	1559	3147
MYC	1401	1679	37	34	3151
FCGR2A	669	757	804	922	3152
CDKN2C	975	1569	218	393	3155
EPAS1	1195	1610	221	153	3179
SAMD9	921	1559	408	298	3186
TNFRSF1A	922	910	826	532	3190
NEK1	316	171	1179	1544	3210
TGIF1	589	732	1314	576	3211
AUTS2	664	381	779	1389	3213
ABCA1	713	772	805	923	3213
DLL4	32	393	1229	1568	3222
SMARCC2	144	305	1214	1560	3223
ROR2	147	306	1215	1561	3229
GNAO1	398	542	1283	1020	3243
MDM4	1369	1669	111	97	3246
ACTG2	617	741	1318	577	3253
TNNI3	666	427	782	1390	3265
DVL3	360	181	1182	1545	3268
TNNT2	667	428	783	1391	3269
FBN1	189	319	1216	1562	3286
HNRNPA2B1	1134	1074	391	703	3302
ACADVL	391	186	1184	1546	3307
PRRX1	1306	1192	393	439	3330
SMC3	235	334	1217	1563	3349
FOXC2	86	445	1246	1572	3349
GABRD	150	400	1233	1569	3352
RYR1	806	822	806	924	3358
FBN2	430	196	1187	1547	3360
ACTA2	1023	679	1300	360	3362
ERCC6	814	827	807	925	3373
PSMB8	815	828	808	926	3377
CTBP1	259	341	1221	1564	3385
EFL1	928	914	206	1356	3404
ABCC6	830	840	810	927	3407
COL7A1	831	841	811	928	3411
MN1	1370	1670	222	154	3416
SIX6	167	456	1248	1573	3444
IL1RN	1133	1600	413	299	3445
ENPP1	853	855	815	929	3452
FUS	1026	1578	410	446	3460
TCF4	807	1537	406	711	3461
FGFRL1	344	352	1224	1565	3485
MLH3	1077	1034	842	533	3486
TWIST1	1078	1035	843	534	3490
HSPG2	544	210	1190	1548	3492
FCGR2B	1403	1255	394	440	3492
FLT3	1609	1813	60	14	3496
KIAA1549	1248	1153	392	704	3497
ECE1	361	355	1225	1566	3507
CLCN7	884	881	821	930	3516
BRD4	1523	1751	112	133	3519
YY1	567	220	1191	1549	3527
GAS1	596	735	800	1397	3528
TDGF1	598	736	801	1398	3533
ZIC2	264	476	1256	1574	3570
POR	611	228	1195	1550	3584
ABCC8	923	911	827	931	3592
ARHGAP26	1610	1814	114	61	3599
RARB	397	413	1237	1570	3617
TAF15	1445	1698	224	257	3624
KRT14	880	1550	880	339	3649
PTPRC	1372	1671	223	394	3660
LAMB3	593	734	1315	1021	3663
ANTXR1	981	1571	409	712	3673
KDM1A	689	245	1198	1551	3683
HSPA9	690	246	1199	1552	3687
IFNG	977	953	830	932	3692
TXNRD2	979	954	831	933	3697
TLR2	1549	1768	225	155	3697
CYLD	1611	1815	226	71	3723
PIEZO2	354	520	1279	1575	3728
KRT17	1129	1598	886	118	3731
TGFB2	642	748	1320	1022	3732
ICOS	1031	1579	411	713	3734
GPHN	1247	1631	415	447	3740
NCF1	36	276	760	2675	3747
GPX4	3	1	3700	46	3750
COL11A2	370	525	1280	1576	3751
RTL1	203	136	750	2673	3762
EPHB4	746	261	1203	1553	3763
KLF6	1632	1831	229	72	3764
ASCC1	747	262	1204	1554	3767
TTC37	55	280	761	2676	3772
NTHL1	1524	1752	113	383	3772
KCNH1	1027	993	835	934	3789
ROBO4	766	265	1205	1555	3791
RASA1	1028	994	836	935	3793
CBS	1029	995	837	936	3797
SKIV2L	75	284	762	2677	3798
MIB1	1635	1330	396	441	3802
ALK	1612	1816	227	156	3811
NR4A3	1613	1817	228	157	3815
KLHL7	590	422	1240	1571	3823
SERPINE1	715	773	1327	1023	3838
HLA-B	244	705	1308	1584	3841
RAD51B	1674	1335	397	442	3848
TGFB1	817	830	809	1399	3855
CDON	265	706	1309	1585	3865
ZMYND10	439	565	1287	1577	3868
DSP	973	950	1375	578	3876
CLIP1	1486	1293	395	705	3879
FTH1	534	1524	877	944	3879
CRYAB	974	951	1376	579	3880
EDNRA	742	786	1329	1024	3881
HBA1	834	843	812	1400	3889
FGF13	708	386	1228	1567	3889
MMP1	835	844	813	1401	3893
TBL1X	753	788	1330	1025	3896
INS	1081	1038	844	937	3900
AHCY	1082	1039	845	938	3904
SSX1	1670	1863	230	158	3921
IL12A	854	856	816	1402	3928
HBA2	855	857	817	1403	3932
GPR101	856	858	818	1404	3936
JAK3	1199	1612	414	714	3939
MGAT2	487	608	1289	1578	3962
APOE	978	1570	884	536	3968
STRA6	78	34	1150	2737	3999
KCNJ5	1135	1075	850	939	3999
COL18A1	1371	1234	865	535	4005
AIP	816	829	1338	1026	4009
KDM5C	1250	1632	416	715	4013
EML4	1671	1864	231	258	4024
TBL2	44	93	1161	2742	4040
GNE	832	842	1339	1027	4040
CCDC22	114	41	1151	2738	4044
LYL1	1678	1870	115	384	4047
UBE2A	61	99	1162	2743	4065
RAB23	68	101	1163	2744	4076
KCNJ11	930	915	828	1405	4078
SIX1	1246	1630	891	340	4107
OTX2	594	642	1293	1579	4108
BAG3	1079	1036	1413	580	4108
SIX3	595	643	1294	1580	4112
ZRSR2	1683	1336	398	706	4123
DHCR7	108	113	1166	2745	4132
CAV1	885	882	1349	1028	4144
LAMC2	886	883	1350	1029	4148
NOD2	887	884	1351	1030	4152
GLI2	549	719	1311	1586	4165
XRCC3	1633	1329	870	338	4170
HFE	982	956	832	1406	4176
IDUA	983	957	833	1407	4180
HLA-C	1550	1769	417	448	4184
GNPTAB	546	211	756	2674	4187
LDLR	1245	1152	1456	361	4214
PRTN3	924	912	1359	1031	4226
HIRA	14	269	1207	2757	4247
PLAGL1	291	489	790	2680	4250
CDH2	714	660	1298	1581	4253
DDX10	1672	1865	419	300	4256
CCBE1	205	137	1172	2746	4260
KLF4	1673	1866	420	301	4260
EBP	624	743	1319	1587	4273
EIF2AK3	1032	997	838	1408	4275
MTTP	1033	998	839	1409	4279
FAN1	1034	999	840	1410	4283
ESCO2	234	145	1174	2747	4300
CHST3	359	62	1153	2739	4313
ACP5	929	1561	881	945	4316
MMP2	70	283	1209	2758	4320
LOX	674	758	1323	1588	4343
HDAC4	980	955	1377	1032	4344
RBPJ	675	759	1324	1589	4347
MAT2A	676	760	1325	1590	4351
TKT	392	65	1155	2740	4352
HLF	1697	1888	116	659	4360
PIEZO1	283	161	1178	2748	4370
TAF1	1085	1042	846	1411	4384
CTNND2	1086	1043	847	1412	4388
STS	1307	1650	895	537	4389
SLC37A4	1039	1580	412	1364	4395
GDF2	1373	1235	866	940	4414
PTGS2	1679	1871	421	449	4420
CD74	1680	1872	422	450	4424
MLF¬†1.00	1681	1873	423	451	4428
ZMYM2	1682	1874	424	452	4432
CCL2	1485	1723	896	341	4445
DES	1030	996	1390	1033	4449
B3GALT6	345	176	1180	2749	4450
NEUROD1	754	789	1331	1591	4465
BMPR2	761	792	1332	1592	4477
FOS	1137	1077	851	1413	4478
NID1	762	793	1333	1593	4481
SLC4A1	1138	1078	852	1414	4482
DMD	926	677	1299	1582	4484
PKD1L1	92	398	1231	2764	4485
G6PC3	652	378	778	2678	4486
GRM4	773	798	1334	1594	4499
SOS¬†2	109	399	1232	2765	4505
SLC34A2	1581	1793	418	716	4508
AGGF1	668	382	780	2679	4509
GPC6	393	187	1185	2750	4515
TRIP11	2987	696	182	660	4525
INTU	81	443	1245	2773	4542
HDAC8	239	336	1218	2759	4552
RFWD3	241	337	1219	2760	4557
IRF1	1634	1832	901	193	4560
UBE2T	242	338	1220	2761	4561
C2CD3	433	198	1188	2751	4570
DMPK	1083	1040	1414	1034	4571
PAX6	1084	1041	1415	1035	4575
EIF2AK4	1201	1125	857	1415	4598
BMP4	925	1560	1533	581	4599
VPS33A	634	75	1156	2741	4606
C1S	1200	1613	889	946	4648
CPT2	857	859	1342	1595	4653
CD55	1202	1614	890	947	4653
CDH23	858	860	1343	1596	4657
ALG9	548	638	791	2681	4658
SMN1	513	206	1189	2752	4660
GTF2E2	208	466	1250	2774	4698
TARS1	210	467	1251	2775	4703
MPLKIP	211	468	1252	2776	4707
RMRP	597	644	792	2682	4715
MYLK	889	886	1352	1597	4724
BDNF	1251	1633	892	948	4724
RRM2B	890	887	1353	1598	4728
TEK	1252	1634	893	949	4728
EPHA3	1698	1889	425	717	4729
F13B	1253	1635	894	950	4732
CCNE1	1699	1890	426	718	4733
FBXW7	1700	1891	427	719	4737
NCOA2	1701	1892	428	720	4741
PRDM1	1702	1893	429	721	4745
PEX2	245	473	1254	2777	4749
TMPRSS2	1703	1894	430	722	4749
NUP107	246	474	1255	2778	4753
CCR4	1704	1895	431	723	4753
HEY1	1705	1896	432	724	4757
NELFA	587	225	1193	2753	4758
HSP90AB1	1706	1897	433	725	4761
PIGG	588	226	1194	2754	4762
KCNAB2	352	411	1235	2766	4764
LSM14A	1707	1898	434	726	4765
XYLT1	353	412	1236	2767	4768
PBRM1	1708	1899	435	727	4769
PEX11B	266	477	1257	2779	4779
PEX6	267	478	1258	2780	4783
KLF1	1311	1195	861	1416	4783
RRAS	578	729	798	2683	4788
FOXA1	1675	1867	905	342	4789
ID3	1676	1868	906	343	4793
S100A7	1677	1869	907	344	4797
TTR	1198	1124	1443	1036	4801
WIPF1	936	1562	882	1422	4802
SMARCA2	931	916	1360	1599	4806
USB1	937	1563	883	1423	4806
PLA2G2A	1578	1791	899	538	4806
TLR4	932	917	1361	1600	4810
HLA-DPA1	933	918	1362	1601	4814
POLG2	934	919	1363	1602	4818
HYMAI	292	490	1261	2781	4824
PEX10	293	491	1262	2782	4828
TCTN3	294	492	1263	2783	4832
MYBPC3	421	414	1238	2768	4841
DICER1	3204	1378	211	69	4862
HNF4A	989	1572	885	1424	4870
STK4	528	362	1226	2762	4878
MYH8	1308	689	1304	1583	4884
FGF3	1375	1237	867	1417	4896
PTCH2	1249	1154	1457	1037	4897
TNFRSF10B	1636	1833	902	539	4910
MAP3K8	1637	1834	903	540	4914
CDK10	707	253	1200	2755	4915
RNASEL	1638	1835	904	541	4918
RSPRY1	709	254	1201	2756	4920
RPS6KA3	984	958	1378	1603	4923
SEMA4A	985	959	1379	1604	4927
TMEM231	986	960	1380	1605	4931
EXOC6B	507	419	1239	2769	4934
MYPN	591	369	1227	2763	4950
NDUFAF6	373	527	1281	2784	4965
NR2F2	11	8	3703	1243	4965
SREBF1	1309	1193	1469	1038	5009
IGL	1684	1875	908	542	5009
FIBP	401	543	1284	2785	5013
MCL1	1685	1876	909	543	5013
SEC31A	402	544	1285	2786	5017
CSNK2A1	1035	1000	1391	1606	5032
CACNA1S	1036	1001	1392	1607	5036
GCK	1037	1002	1393	1608	5040
LRP2	422	556	1286	2787	5051
EZR	1488	1725	897	951	5061
FTO	444	568	1288	2788	5088
CYP27A1	670	429	1241	2770	5110
RPS20	671	430	1242	2771	5114
PKD2	1374	1236	1480	1039	5129
SNAP25	1087	1044	1416	1609	5156
TCOF1	1088	1045	1417	1610	5160
SOX6	1089	1046	1418	1611	5164
PDX1	1091	1047	1419	1612	5169
TMEM67	838	847	814	2684	5183
RAD51D	1582	1317	869	1418	5186
SCN1B	317	410	3854	638	5219
RASA2	859	861	819	2685	5224
RPGRIP1L	860	862	820	2686	5228
GP1BA	1141	1079	1424	1613	5257
SPTA1	1142	1080	1425	1614	5261
IL17F	1143	1081	1426	1615	5265
ALX3	449	709	1310	2797	5265
ZNF423	1144	1082	1427	1616	5269
SYNE2	1145	1083	1428	1617	5273
BSCL2	559	639	1292	2789	5279
EXTL3	894	891	822	2687	5294
GLB1	895	892	823	2688	5298
FBXO31	1446	1699	1571	582	5298
INPP5E	896	893	824	2689	5302
CC2D2A	897	894	825	2690	5306
CACNA1G	1139	1601	1543	1040	5323
JMJD1C	12	267	3806	1246	5331
ALG8	625	648	1295	2790	5358
KIF7	626	649	1296	2791	5362
GUSB	935	920	829	2691	5375
PURA	1203	1126	1444	1618	5391
ADAMTS3	560	722	1312	2798	5392
APOB	1204	1127	1445	1619	5395
MBTPS2	561	723	1313	2799	5396
PLVAP	1205	1128	1446	1620	5399
WDPCP	677	656	1297	2792	5422
LMNB1	281	159	3753	1244	5437
GRM1	755	1526	1526	1636	5443
FOXH1	600	737	1316	2800	5453
DISP1	601	738	1317	2801	5457
TNFSF11	988	962	834	2692	5476
SCARB2	645	751	1321	2802	5519
NPM1	2670	2826	22	4	5522
PLEC	818	1539	1529	1637	5523
NDUFAF4	646	752	1322	2803	5523
MAP3K1	3677	1385	212	254	5528
HMOX1	1491	1727	898	1425	5541
SERPINF1	1579	1792	1592	583	5546
KIAA0753	679	761	1326	2804	5570
SLCO2A1	1040	1004	841	2693	5578
DNAJB11	1312	1196	1470	1621	5599
ATM	2686	2842	23	50	5601
BLM	2650	2806	61	85	5602
HLA-G	1614	1818	1598	584	5614
MDM2	2687	2843	38	53	5621
IFT140	902	1551	1531	1638	5622
ALX1	719	776	1328	2805	5628
GNAS	2647	2803	117	62	5629
APC	2671	2827	120	42	5660
A2M	1639	1836	1605	585	5665
DNASE1L3	1094	1049	848	2694	5685
PDGFRB	2672	2828	62	124	5686
SLC7A7	1095	1050	849	2695	5689
KRIT1	1409	1680	1560	1041	5690
GABBR2	1410	1681	1561	1042	5694
RB1	2720	2876	63	38	5697
RET	2648	2804	118	134	5704
CRTAM	774	799	1335	2806	5714
SIK1	152	453	3875	1247	5727
MYH9	3515	1383	399	443	5740
TET2	2774	2929	9	29	5741
GATA2	2773	2928	39	6	5746
KIT	2719	2875	127	26	5747
CTNNB1	2673	2829	121	135	5758
WRN	2674	2830	122	136	5762
GH1	1447	1700	1572	1043	5762
ABCA5	1616	1820	900	1426	5762
IFITM1	1686	1877	1614	586	5763
VWF	1404	1256	1484	1622	5766
ATF3	1687	1878	1615	587	5767
GANAB	1405	1257	1485	1623	5770
DUSP4	1688	1879	1616	588	5771
LMOD1	1406	1258	1486	1624	5774
LOXL2	1689	1880	1617	589	5775
PKD1	1407	1259	1487	1625	5778
RLF	1690	1881	1618	590	5779
BICC1	1408	1260	1488	1626	5782
TNFAIP2	1691	1882	1619	591	5783
TRIM37	1149	1086	853	2696	5784
MYD88	2721	2877	64	125	5787
HBEGF	1692	1883	1620	592	5787
NCF4	1150	1087	854	2697	5788
SAT1	1693	1884	1621	593	5791
WAS	2688	2844	123	137	5792
PHKA2	1151	1088	855	2698	5792
NBN	2777	2932	10	77	5796
PHKG2	1152	1089	856	2699	5796
PDGFB	2661	2817	119	215	5812
NF2	2659	2815	234	110	5818
NECTIN1	839	848	1340	2807	5834
AKT1	2649	2805	232	159	5845
LAMP2	1448	1279	1493	1627	5847
BAP1	2651	2807	233	160	5851
XK	1450	1280	1494	1628	5852
TNFSF12	1097	1587	1540	1639	5863
DYNC2H1	1090	681	1301	2793	5865
DST	1099	1588	1541	1640	5868
CHRNG	861	863	1344	2808	5876
LIG4	2690	2846	124	216	5876
CLCNKB	862	864	1345	2809	5880
DKC1	2691	2847	125	217	5880
A2ML1	863	865	1346	2810	5884
POLE	2692	2848	126	218	5884
RARA	2775	2930	128	63	5896
LYST	1208	1130	858	2700	5896
C3	1526	1754	1582	1044	5906
ZNF687	1489	1294	1498	1629	5910
FLNC	1140	684	1303	2794	5921
MTOR	2689	2845	236	161	5931
NUMA1	2778	2933	129	98	5938
FOXF1	31	11	3706	2196	5944
JAK2	2876	3030	11	30	5947
THBD	1551	1770	1585	1045	5951
DDX58	1552	1771	1586	1046	5955
IL10	898	895	1354	2811	5958
LAMA3	899	896	1355	2812	5962
ASAH1	840	1540	879	2707	5966
SLC12A3	900	897	1356	2813	5966
IRX5	687	244	3793	1245	5969
TMEM70	901	898	1357	2814	5970
FAH	1256	1155	859	2701	5971
HAMP	1257	1156	860	2702	5975
GJB2	2797	1373	871	941	5982
BCL10	2780	2935	130	138	5983
DMP1	1211	1615	1545	1641	6012
IRS2	1583	1794	1593	1047	6017
CDKN1B	2776	2931	241	73	6021
BMP5	1752	1941	910	1427	6030
PAX5	1753	1942	911	1428	6034
ZBTB16	2693	2849	237	259	6038
CCR1	938	921	1364	2815	6038
TEC	1754	1943	912	1429	6038
HLA-DPB1	939	922	1365	2816	6042
ELF3	1755	1944	913	1430	6042
C4A	940	923	1366	2817	6046
CFTR	941	924	1367	2818	6050
IDS	942	925	1368	2819	6054
ATP6AP2	943	926	1369	2820	6058
TENT5A	944	927	1370	2821	6062
TMEM216	945	928	1371	2822	6066
CDKN1A	2779	2934	242	111	6066
POLD1	2785	2940	131	219	6075
MAOA	1615	1819	1599	1048	6081
TNFSF15	1258	1637	1548	1642	6085
MIF	1319	1201	862	2703	6085
HJV	1320	1202	863	2704	6089
PDE8B	1263	1638	1549	1643	6093
PYGL	1321	1203	864	2705	6093
STAT5B	2660	2816	438	185	6099
TERC	2722	2878	240	260	6100
ERCC5	2662	2818	235	395	6110
NFKB2	2781	2936	243	162	6122
DDB2	2782	2937	244	163	6126
GNA11	2783	2938	245	164	6130
PLAT	1640	1837	1606	1049	6132
DOLK	990	963	1381	2823	6157
CPLANE1	991	964	1382	2824	6161
BGN	1323	1652	1551	1644	6170
DNAAF2	436	564	3925	1248	6173
FASLG	2696	2852	238	396	6182
NPPB	1727	1337	1502	1630	6196
TCF3	2786	2941	246	261	6234
CD79A	2787	2942	247	262	6238
FOXC1	165	131	3748	2197	6241
CD79B	2788	2943	248	263	6242
KIF20A	1449	693	1306	2795	6243
XPC	2789	2944	249	264	6246
SEMA3C	1376	1672	1555	1645	6248
CPT1A	1413	1261	868	2706	6248
NDUFA6	1041	1005	1394	2825	6265
SLC17A5	1042	1006	1395	2826	6269
ELANE	2877	3031	252	112	6272
SRY	1043	1007	1396	2827	6273
ATAD3A	1044	1008	1397	2828	6277
KNL1	4009	1391	213	666	6279
TMEM107	1045	1009	1398	2829	6281
CXCL2	1709	1900	1622	1050	6281
MYSM1	1046	1010	1399	2830	6285
EMP1	1710	1901	1623	1051	6285
KRT19	1711	1902	1624	1052	6289
NCAM1	1712	1903	1625	1053	6293
THBS1	1713	1904	1626	1054	6297
BTG2	1714	1905	1627	1055	6301
CALD1	1715	1906	1628	1056	6305
POMC	1414	1684	1562	1646	6306
CEACAM1	1716	1907	1629	1057	6309
KITLG	1415	1685	1563	1647	6310
CGA	1717	1908	1630	1058	6313
EGF	1416	1686	1564	1648	6314
FOLR1	1718	1909	1631	1059	6317
ATP1A3	1417	1687	1565	1649	6318
GAS6	1719	1910	1632	1060	6321
ENTPD1	1418	1688	1566	1650	6322
GNG11	1720	1911	1633	1061	6325
RAC3	1419	1689	1567	1651	6326
ATR	2878	3032	253	165	6328
HMGCS1	1721	1912	1634	1062	6329
IRF8	1421	1690	1568	1652	6331
GNAQ	2879	3033	254	166	6332
LIG3	1722	1913	1635	1063	6333
AR	2880	3034	255	167	6336
MARCKS	1723	1914	1636	1064	6337
SCGB2A2	1724	1915	1637	1065	6341
MX1	1725	1916	1638	1066	6345
NNMT	1726	1917	1639	1067	6349
TFAP2B	505	621	3979	1249	6354
PTGES	1728	1918	1640	1068	6354
PTX3	1729	1919	1641	1069	6358
MAFB	2784	2939	453	186	6362
RGS5	1730	1920	1642	1070	6362
CTSK	1167	1604	887	2708	6366
SDC2	1731	1921	1643	1071	6366
GCDH	1168	1605	888	2709	6370
SPRY1	1732	1922	1644	1072	6370
TUBA3C	1733	1923	1645	1073	6374
HDAC9	1734	1924	1646	1074	6378
IL4R	1453	1703	1573	1653	6382
SOCS2	1735	1925	1647	1075	6382
LYPD3	1736	1926	1648	1076	6386
PLA2G7	1455	1704	1574	1654	6387
XPA	2793	2948	250	397	6388
ADA	2794	2949	251	398	6392
SRCAP	282	160	3754	2198	6394
PDE6D	1096	1051	1420	2831	6398
FAM149B1	1100	1052	1421	2832	6405
ADNP	850	852	4080	639	6421
MALT1	2884	3038	132	385	6439
SNCAIP	1492	1728	1578	1655	6453
CASP10	2697	2853	239	667	6456
HNF1A	2985	3138	133	220	6476
PML	2790	2945	454	302	6491
DNM2	2723	2879	443	453	6498
IL12B	1153	1090	1429	2833	6505
IRAK1	1154	1091	1430	2834	6509
LTBP3	1155	1092	1431	2835	6513
IDH1	3103	3253	134	27	6517
SPP1	1156	1093	1432	2836	6517
SPTB	1157	1094	1433	2837	6521
CLEC7A	1158	1095	1434	2838	6525
NUP98	5071	1406	35	13	6525
GRIN2A	3339	1381	872	942	6534
RUNX1	3203	3352	4	3	6562
TNF	1553	1772	1587	1656	6568
CTSB	1554	1773	1588	1657	6572
RELB	1556	1774	1589	1658	6577
SLC19A2	431	197	3768	2199	6595
SF3B4	80	442	3868	2208	6598
SETD5	237	335	3823	2204	6599
CD28	3105	3255	40	199	6599
COX5A	1209	1131	1447	2839	6626
RASGRP1	2654	2810	437	728	6629
DLD	1210	1132	1448	2840	6630
TNFSF4	1584	1795	1594	1659	6632
MC2R	1212	1133	1449	2841	6635
IGFBP7	1585	1796	1595	1660	6636
BRCC3	1213	1134	1450	2842	6639
MBL2	1586	1797	1596	1661	6640
NBAS	1214	1135	1451	2843	6643
PHOX2B	2986	3139	256	265	6646
IL2RG	2795	2950	455	454	6654
FIP1L1	2796	2951	456	455	6658
CDK13	486	202	3772	2200	6660
PARN	2677	2833	439	729	6678
EZH2	2881	3035	459	303	6678
NSUN2	2678	2834	440	730	6682
YWHAE	2882	3036	460	304	6682
CDC73	2883	3037	461	305	6686
F9	760	1527	1527	2879	6693
AGRP	1617	1821	1600	1662	6700
SERPIND1	1618	1822	1601	1663	6704
SDC3	1619	1823	1602	1664	6708
PRL	777	1528	1528	2880	6713
ADAM17	1259	1157	1458	2844	6718
C1QBP	1260	1158	1459	2845	6722
TINF2	2698	2854	441	731	6724
EPB42	1261	1159	1460	2846	6726
CDH1	3104	3254	257	113	6728
NAGLU	1262	1160	1461	2847	6730
ATP6V1A	346	353	3827	2205	6731
RBCK1	1264	1161	1462	2848	6735
TACSTD2	1642	1839	1607	1665	6753
AKR1C2	1643	1840	1608	1666	6757
ACTA1	826	675	4007	1250	6758
CES1	1644	1841	1609	1667	6761
CTNNA1	1645	1842	1610	1668	6765
HLA-DQB1	2675	2831	919	345	6770
CDKN2B	2724	2880	444	732	6780
NTRK1	2725	2881	445	733	6784
NHP2	2726	2882	446	734	6788
DCLRE1C	2727	2883	447	735	6792
OCRL	842	1541	1530	2881	6794
NLRP1	2728	2884	448	736	6796
KRT5	2694	2850	921	346	6811
MAP3K7	613	229	3780	2201	6823
TSHR	2885	3039	462	456	6842
F5	2886	3040	463	457	6846
SMARCD2	1322	1204	1471	2849	6846
SCN9A	2887	3041	464	458	6850
NNT	1324	1205	1472	2850	6851
TNFRSF13B	2888	3042	465	459	6854
STAR	1325	1206	1473	2851	6855
COL11A1	635	234	3785	2202	6856
TMPO	1326	1207	1474	2852	6859
TPI1	1327	1208	1475	2853	6863
MRAP	1328	1209	1476	2854	6867
DYRK1A	290	488	3885	2209	6872
SLC2A1	907	1553	1532	2882	6874
SDHAF2	3106	3256	258	266	6886
MFAP5	1080	1037	4140	640	6897
SRSF2	3332	3478	12	78	6900
PAX8	2988	3140	470	306	6904
CALR	3331	3477	65	57	6930
OCA2	950	1564	1534	2883	6931
SLC35C1	952	1565	1535	2884	6936
TBL1XR1	2663	2819	915	544	6941
CR2	2799	2953	457	737	6946
CIITA	2800	2954	458	738	6950
NHLRC2	1378	1238	1481	2855	6952
PIGT	554	366	3836	2206	6962
TOP2A	4724	1401	400	444	6969
H19	2676	2832	920	545	6973
AGO2	726	258	3801	2203	6988
WAC	372	526	3897	2210	7005
EDNRB	2791	2946	930	347	7014
MAGEA3	1756	1945	1649	1669	7019
KDSR	3107	3257	259	399	7022
CXCL3	1757	1946	1650	1670	7023
STAT6	3108	3258	260	400	7026
ELAC2	1420	1262	1489	2856	7027
AIM2	1759	1947	1651	1671	7028
NAB2	3109	3259	261	401	7030
RMND1	1422	1263	1490	2857	7032
AKAP12	1760	1948	1652	1672	7032
ALCAM	1761	1949	1653	1673	7036
ALOX15	1762	1950	1654	1674	7040
BIRC5	1763	1951	1655	1675	7044
FABP4	1764	1952	1656	1676	7048
FRS2	1765	1953	1657	1677	7052
DLL3	1051	1581	1538	2885	7055
INHBA	1766	1954	1658	1678	7056
SP1	1767	1955	1659	1679	7060
DDR2	2990	3142	471	460	7063
TLR5	1768	1956	1660	1680	7064
SUZ12	2991	3143	472	461	7067
TXN	1769	1957	1661	1681	7068
CCL4	1770	1958	1662	1682	7072
LAMP3	1771	1959	1663	1683	7076
RGS1	1772	1960	1664	1684	7080
HPSE	1773	1961	1665	1685	7084
TAF2	1454	1281	1495	2858	7088
ABCC3	1774	1962	1666	1686	7088
AKR1C1	1775	1963	1667	1687	7092
RFC1	1456	1282	1496	2859	7093
PAX7	3208	3356	263	267	7094
CCNA1	1776	1964	1668	1688	7096
CD38	1777	1965	1669	1689	7100
CD69	1778	1966	1670	1690	7104
COL5A2	888	885	4083	1252	7108
CD86	1779	1967	1671	1691	7108
CES2	1780	1968	1672	1692	7112
CFLAR	1781	1969	1673	1693	7116
PPM1D	3330	3476	266	45	7117
CRABP2	1782	1970	1674	1694	7120
PLG	1105	1590	1542	2886	7123
ASAP1	1783	1971	1675	1695	7124
DUSP10	1784	1972	1676	1696	7128
EIF5A	1785	1973	1677	1697	7132
ENO1	1786	1974	1678	1698	7136
FZD8	1787	1975	1679	1699	7140
CD19	2891	3045	466	739	7141
CCNO	441	566	3926	2211	7144
GNLY	1788	1976	1680	1700	7144
MYOD1	2892	3046	467	740	7145
TNNC1	1197	686	4012	1251	7146
LIPT1	442	567	3927	2212	7148
HES1	1789	1977	1681	1701	7148
TNFRSF13C	2893	3047	468	741	7149
PTPN22	212	704	4020	2216	7152
IL1R2	1790	1978	1682	1702	7152
BCORL1	2894	3048	469	742	7153
IL1RL1	1791	1979	1683	1703	7156
ITGB5	1792	1980	1684	1704	7160
LCN2	1793	1981	1685	1705	7164
MAD2L1	1794	1982	1686	1706	7168
MAP3K5	1795	1983	1687	1707	7172
MMP7	1796	1984	1688	1708	7176
MTA1	1797	1985	1689	1709	7180
NPY	1798	1986	1690	1710	7184
MSX1	927	913	4094	1253	7187
NPY1R	1799	1987	1691	1711	7188
ADORA2A	1528	1303	1499	2860	7190
PCDH7	1800	1988	1692	1712	7192
MRPL3	1529	1304	1500	2861	7194
SERPINB9	1801	1989	1693	1713	7196
PRKACB	752	392	3849	2207	7200
PRKCI	1802	1990	1694	1714	7200
RASSF1	1803	1991	1695	1715	7204
RFC3	1804	1992	1696	1716	7208
SCD	1806	1993	1697	1717	7213
SEMA4D	1807	1994	1698	1718	7217
NUP214	3507	3651	41	22	7221
SRSF1	1808	1995	1699	1719	7221
GFI1	3206	3354	478	187	7225
SLC16A3	1809	1996	1700	1720	7225
TUBB	2798	2952	931	546	7227
SAMD9L	3207	3355	479	188	7229
ATP5F1E	1555	1311	1501	2862	7229
TAGLN	1810	1997	1701	1721	7229
TFPI	1811	1998	1702	1722	7233
AKT2	3210	3358	264	402	7234
TGFB1I1	1812	1999	1703	1723	7237
TLE1	1813	2000	1704	1724	7241
SCN4A	2734	1372	1507	1631	7244
YWHAZ	1815	2001	1705	1725	7246
TNFRSF21	1816	2002	1706	1726	7250
RANBP17	1817	2003	1707	1727	7254
ITPKC	1818	2004	1708	1728	7258
ANGPTL4	1819	2005	1709	1729	7262
LHX3	1216	1616	1546	2887	7265
POSTN	1820	2006	1710	1730	7266
CHPT1	1821	2007	1711	1731	7270
SLC20A2	1219	1617	1547	2888	7271
RAB40B	1822	2008	1712	1732	7274
SCGB1D2	1823	2009	1713	1733	7278
PDLIM3	1824	2010	1714	1734	7282
PBXIP1	1825	2011	1715	1735	7286
SLAMF7	1826	2012	1716	1736	7290
RPRM	1827	2013	1717	1737	7294
PRUNE2	1828	2014	1718	1738	7298
MAX	3110	3260	475	462	7307
CDH11	3111	3261	476	463	7311
TMEM127	3112	3262	477	464	7315
UBA1	2655	2811	914	952	7332
PPFIBP1	5088	1407	401	445	7341
MNX1	3333	3479	267	268	7347
POU2AF1	3334	3480	268	269	7351
GNB1	3209	3357	480	307	7353
SIGMAR1	1275	1640	1550	2889	7354
PHF6	2994	3146	473	743	7356
CTC1	2701	2857	442	1365	7365
SH2B3	3509	3653	135	99	7396
HLA-DQA1	2889	3043	940	547	7419
KRT1	2890	3044	941	548	7423
SQSTM1	2989	3141	950	348	7428
LIFR	2699	2855	922	953	7429
PRKDC	1343	1654	1552	2890	7439
PSAP	2737	2892	449	1366	7444
CAT	1345	1655	1553	2891	7444
RAG2	2738	2893	450	1367	7448
B4GALNT1	1348	1656	1554	2892	7450
NOP10	2739	2894	451	1368	7452
WRAP53	2740	2895	452	1369	7456
FGF2	1758	1339	1503	2863	7463
NCAPH	4588	698	793	1396	7475
PSMB9	2729	2885	925	954	7493
DPYD	1383	1673	1556	2893	7505
ALDOB	1384	1674	1557	2894	7509
CHUK	1385	1675	1558	2895	7513
RFC4	1805	1340	1504	2864	7513
DCTN1	3211	3359	481	465	7516
ATN1	657	653	3997	2213	7520
TREM2	3212	3360	482	466	7520
IKBKB	3213	3361	483	467	7524
UBE4B	1814	1341	1505	2865	7525
CNBP	3214	3362	484	468	7528
BLID	1829	1342	1506	2866	7543
HDAC6	1424	1691	1569	2896	7580
UNG	1426	1692	1570	2897	7585
BCL6	3511	3655	269	168	7603
DKK¬†1.00	3205	3353	973	76	7607
CASP8	3512	3656	270	169	7607
GSN	1136	1076	4159	1254	7625
PEX19	28	86	1157	6358	7629
SMAD2	5117	1408	402	707	7634
FZD2	2992	3144	951	549	7636
EPOR	1460	1705	1575	2898	7638
EED	2993	3145	952	550	7640
AEBP1	643	749	4032	2217	7641
STX1A	37	88	1158	6359	7642
ADAMTS13	1461	1706	1576	2899	7642
IGLL1	2801	2955	932	955	7643
H3-3A	5124	1409	403	708	7644
MMACHC	644	750	4033	2218	7645
SIX2	1462	1707	1577	2900	7646
RNU4ATAC	40	90	1159	6360	7649
SEPTIN6	5140	1410	404	709	7663
UBE2S	772	672	4006	2214	7664
PDPN	5149	1411	405	710	7675
LEMD3	2695	2851	1800	362	7708
B4GALT1	1498	1732	1579	2901	7710
ACVR1	3513	3657	271	270	7711
CRBN	1499	1733	1580	2902	7714
KYNU	693	767	4039	2219	7718
MECOM	3508	3652	491	75	7726
MYH3	833	676	4008	2215	7732
LDB3	717	774	4044	2220	7755
SFTPB	718	775	4045	2221	7759
NDUFB11	124	117	1167	6361	7769
TNFAIP3	3510	3654	492	115	7771
ADH5	3337	3483	485	469	7774
SEPTIN9	3338	3484	486	470	7778
AMH	1536	1756	1583	2903	7778
DYSF	731	781	4049	2222	7783
ZIC1	750	787	4054	2223	7814
NKX2-5	1	2	3701	4127	7831
SOX10	2664	2820	916	1431	7831
NT5E	1564	1779	1590	2904	7837
CYP26B1	1565	1780	1591	2905	7841
IL6ST	2895	3049	942	956	7842
GDF1	10	7	3702	4128	7847
EWSR1	3678	3819	136	221	7854
BCL11B	3113	3263	964	551	7891
RAI1	27	28	3711	4133	7899
C5	1594	1802	1597	2906	7899
KNSTRN	2702	2858	923	1432	7915
SLC29A3	240	146	1175	6362	7923
DUSP6	2792	2947	1831	363	7933
TALDO1	362	63	1154	6357	7936
MST1R	4731	1402	873	943	7949
DCT	1625	1826	1603	2907	7961
PTPRO	1626	1827	1604	2908	7965
SEMA3E	21	81	3728	4140	7970
CLTC	3514	3658	493	308	7973
BAZ1B	22	82	3729	4141	7974
MAP1B	1310	1194	4218	1255	7977
COL5A1	836	845	4078	2224	7983
TPM2	837	846	4079	2225	7987
PIGN	105	38	3714	4134	7991
MST1	2741	2896	926	1433	7996
MVK	2742	2897	927	1434	8000
ANAPC1	2743	2898	928	1435	8004
MCM4	3006	3157	474	1370	8007
TNFRSF1B	3121	3271	262	1357	8011
GTF2IRD1	45	94	3733	4142	8014
NFIX	123	44	3715	4135	8017
MLXIPL	46	95	3734	4143	8018
AURKC	1652	1846	1611	2909	8018
TSGA10	1653	1847	1612	2910	8022
GLIS2	1654	1848	1613	2911	8026
CNOT3	3679	3820	272	271	8042
ARHGAP31	69	102	3737	4144	8052
DVL1	2995	3147	953	957	8052
NFKB1	2996	3148	954	958	8056
SRD5A3	2997	3149	955	959	8060
SLC2A2	3342	3487	487	744	8060
TFRC	3343	3488	488	745	8064
NIN	3344	3489	489	746	8068
NIN	3345	3490	490	747	8072
CACNA1C	85	105	3739	4145	8074
CDK8	90	107	3741	4146	8084
MYRF	91	108	3742	4147	8088
ARL¬†3.00	891	888	4084	2226	8089
IRF6	892	889	4085	2227	8093
NPHP3	365	182	1183	6363	8093
COQ2	893	890	4086	2228	8097
F13A1	3215	3363	974	552	8104
OTUD5	56	438	1244	6369	8107
PLCB4	3216	3364	975	553	8108
CASR	2806	2960	933	1436	8135
WDR35	612	22	1149	6356	8139
CPOX	2807	2961	934	1437	8139
TFG	3517	3660	494	471	8142
HPGD	2808	2962	935	1438	8143
DOCK8	2809	2963	936	1439	8147
SNAI2	3335	3481	982	349	8147
SPECC1L	148	126	3743	4148	8165
SF3B1	4004	4140	13	11	8168
TRAIP	149	127	3744	4149	8169
PEX26	125	451	1247	6370	8193
CSGALNACT1	166	132	3749	4150	8197
PEX5	209	406	1234	6368	8217
IFT172	289	345	1222	6366	8222
MAGT1	3226	3374	265	1358	8223
TBX1	4	266	3805	4165	8240
MYH7	206	138	3750	4151	8245
COG6	319	349	1223	6367	8258
SRC	3844	3981	274	170	8269
AXIN2	3845	3982	275	171	8273
ACTN2	987	961	4110	2229	8287
TAB2	35	275	3812	4166	8288
ASCL1	3114	3264	965	960	8303
FIG4	47	278	3813	4167	8305
ACVRL1	3115	3265	966	961	8307
RANBP2	3680	3821	498	309	8308
KRT16	3116	3266	967	962	8311
FBXO11	3681	3822	499	310	8312
REST	3117	3267	968	963	8315
STAG1	3118	3268	969	964	8319
ATP7A	2900	3054	943	1440	8337
CYBB	2901	3055	944	1441	8341
MRE11	2902	3056	945	1442	8345
FLNB	284	162	3755	4152	8353
NIPBL	100	291	3816	4168	8375
TBX5	522	20	3707	4130	8379
PEX1	271	482	1259	6371	8383
KEAP1	3849	3986	276	272	8383
POT1	4005	4141	137	100	8383
SLC26A2	2679	2835	1795	1077	8386
PEX3	272	483	1260	6372	8387
FHL1	1038	1003	4130	2230	8401
GLS	1487	1724	4553	641	8405
WDR37	496	68	3721	4136	8421
NDUFS3	295	493	1264	6373	8425
PEX12	296	494	1265	6374	8429
CLTCL1	3522	3665	495	748	8430
MTX2	637	235	1196	6364	8432
PEX13	297	495	1266	6375	8433
SYP	3523	3666	496	749	8434
MTHFR	2700	2856	1801	1078	8435
PEX14	298	496	1267	6376	8437
PEX16	299	497	1268	6377	8441
MKKS	151	307	3817	4169	8444
SALL1	159	310	3819	4170	8458
TGDS	163	312	3821	4171	8467
NDUFS1	325	505	1269	6378	8477
JAK1	3683	3824	500	472	8479
NDUFS2	326	506	1270	6379	8481
CRELD1	175	313	3822	4172	8482
NDUFS4	327	507	1271	6380	8485
NDUFS7	328	508	1272	6381	8489
GCH1	1147	1602	4486	1257	8492
NDUFS8	329	509	1273	6382	8493
COL10A1	1525	1753	4574	642	8494
NDUFV1	330	510	1274	6383	8497
SNRPB	394	188	3764	4153	8499
NDUFV2	331	511	1275	6384	8501
SCN2A	71	397	3851	4183	8502
MED13L	395	189	3765	4154	8503
NDUFAF5	332	512	1276	6385	8505
UBR7	396	190	3766	4155	8507
COL6A3	2730	2886	1814	1079	8509
FOXRED1	333	513	1277	6386	8509
PRKG1	1092	1048	4141	2231	8512
DHCR24	2731	2887	1815	1080	8513
NDUFAF2	334	514	1278	6387	8513
EDN3	2732	2888	1816	1081	8517
SPINK1	3516	3659	992	350	8517
DSE	586	73	3723	4137	8519
CLP¬†1	3846	3983	502	189	8520
ODC1	2733	2889	1817	1082	8521
PCNA	3218	3366	976	965	8525
KIF1B	2735	2890	1818	1083	8526
EYA1	3219	3367	977	966	8529
IRF2BP2	2736	2891	1819	1084	8530
IL12RB1	3220	3368	978	967	8533
PPP2R5D	419	195	3767	4156	8537
PPP2R1A	3221	3369	979	968	8537
TLL1	697	9	3704	4129	8539
ACD	3222	3370	980	969	8541
PALLD	3223	3371	981	970	8545
TSFM	728	259	1202	6365	8554
MYH2	4025	1392	1510	1632	8559
SETD1A	435	199	3769	4157	8560
MYH6	698	23	3709	4131	8561
CA2	3007	3158	956	1443	8564
KCNN3	3008	3159	957	1444	8568
PRKCD	2653	2809	436	2672	8570
MCTP2	72	440	3866	4193	8571
MS4A1	3009	3160	958	1445	8572
ALAD	3010	3161	959	1446	8576
SURF1	378	532	1282	6388	8580
NEUROD2	82	444	3869	4194	8589
NOTCH4	1888	2070	1719	2912	8589
EPHA1	1889	2071	1720	2913	8593
CYP¬†20.00	1890	2072	1721	2914	8597
SON	260	342	3824	4173	8599
SCUBE3	662	76	3724	4138	8600
BIRC7	1891	2073	1722	2915	8601
KDM3B	168	401	3852	4184	8605
TBX20	739	24	3710	4132	8605
BMP6	1892	2074	1723	2916	8605
BNIP3L	1893	2075	1724	2917	8609
CCL22	1894	2076	1725	2918	8613
CFC1	176	402	3853	4185	8616
CD34	1895	2077	1726	2919	8617
F3	1896	2078	1727	2920	8621
JUP	1146	1084	4160	2232	8622
FRS3	1897	2079	1728	2921	8625
HNRNPA1	1148	1085	4161	2233	8627
GSTT1	1898	2080	1729	2922	8629
DGCR2	116	448	3871	4195	8630
HNRNPK	287	344	3825	4174	8630
EFTUD2	497	203	3773	4158	8631
IL11	1899	2081	1730	2923	8633
DGCR6	117	449	3872	4196	8634
ITGAL	1900	2082	1731	2924	8637
ESS2	118	450	3873	4197	8638
ACTC1	699	77	3725	4139	8640
MFGE8	1901	2083	1732	2925	8641
RRM1	1902	2084	1733	2926	8645
VIPR1	1903	2085	1734	2927	8649
PDE6B	1255	1636	4502	1258	8651
WFDC2	1904	2086	1735	2928	8653
SLPI	1905	2087	1736	2929	8657
ARRB2	1906	2088	1737	2930	8661
CANX	1907	2089	1738	2931	8665
CHN2	1908	2090	1739	2932	8669
CRABP1	1909	2091	1740	2933	8673
BLNK	2802	2956	1832	1085	8675
CST4	1910	2092	1741	2934	8677
IGHM	2803	2957	1833	1086	8679
DKK¬†2.00	1911	2093	1742	2935	8681
SPRY4	2804	2958	1834	1087	8683
EIF4EBP1	1912	2094	1743	2936	8685
ELAVL1	1913	2095	1744	2937	8689
ENPP2	1914	2096	1745	2938	8693
FKBP5	1915	2097	1746	2939	8697
CDK4	4006	4142	278	273	8699
GAPDH	1916	2098	1747	2940	8701
GMDS	1917	2099	1748	2941	8705
DACT1	349	354	3828	4175	8706
HSF1	1918	2100	1749	2942	8709
IFNB1	1919	2101	1750	2943	8713
ACVR2B	177	460	3879	4198	8714
IGKV1D-13	1920	2102	1751	2944	8717
IL1RAP	1921	2103	1752	2945	8721
LGALS1	1922	2104	1753	2946	8725
VEGFC	3518	3661	993	554	8726
SNRPN	569	221	3778	4159	8727
LGALS3	1923	2105	1754	2947	8729
MED25	369	356	3829	4176	8730
EDN1	3519	3662	994	555	8730
LILRB2	1924	2106	1755	2948	8733
KRT10	3520	3663	995	556	8734
MADCAM1	1925	2107	1756	2949	8737
SCN11A	3521	3664	996	557	8738
SLC39A14	1318	1651	4513	1259	8741
PDGFC	1926	2108	1757	2950	8741
PLA2G1B	1927	2109	1758	2951	8745
PRKAA1	1928	2110	1759	2952	8749
SGCD	1206	1129	4182	2234	8751
PRKCE	1929	2111	1760	2953	8753
PTP4A3	1930	2112	1761	2954	8757
PTPN21	1931	2113	1762	2955	8761
CD27	3686	3827	501	750	8764
PXN	1932	2114	1763	2956	8765
PTBP3	1933	2115	1764	2957	8769
SFRP1	1934	2116	1765	2958	8773
SIRT2	1935	2117	1766	2959	8777
SLC1A5	1936	2118	1767	2960	8781
STIP1	1937	2119	1768	2961	8785
FBXW11	615	230	3781	4160	8786
TDO2	1938	2120	1769	2962	8789
SLC25A24	616	231	3782	4161	8790
TYROBP	3346	3491	983	971	8791
TFPI2	1939	2121	1770	2963	8793
NR0B1	3347	3492	984	972	8795
TNFSF9	1940	2122	1771	2964	8797
PDLIM2	1941	2123	1772	2965	8801
BBC3	1942	2124	1773	2966	8805
SLC39A6	1943	2125	1774	2967	8809
ATP6V1B2	3122	3272	970	1447	8811
CLSPN	1944	2126	1775	2968	8813
SLC25A13	3123	3273	971	1448	8815
CAMTA1	3852	3989	503	473	8817
TOMM20	1945	2127	1776	2969	8817
MFN2	3124	3274	972	1449	8819
EXOSC5	1946	2128	1777	2970	8821
ZNF532	1947	2129	1778	2971	8825
CDC42	268	479	3880	4199	8826
HRH2	1948	2130	1779	2972	8829
CASK	269	480	3881	4200	8830
NOX1	1949	2131	1780	2973	8833
STXBP1	270	481	3882	4201	8834
TNFRSF8	1950	2132	1781	2974	8837
ETV6	4344	4474	14	8	8840
KNG1	1951	2133	1782	2975	8841
PARP3	1952	2134	1783	2976	8845
PKMYT1	1953	2135	1784	2977	8849
FBXL18	1954	2136	1785	2978	8853
ATAD5	1955	2137	1786	2979	8857
MME	3682	3823	1003	351	8859
RGS2	1694	1885	4637	643	8859
LTBP4	665	242	3792	4162	8861
WT1-AS	1956	2138	1787	2980	8861
PLK2	1695	1886	4638	644	8863
SMG1	1957	2139	1788	2981	8865
TESC	1696	1887	4639	645	8867
HNMT	1411	1682	4529	1260	8882
KAT8	514	361	3834	4177	8886
KCNMA1	1412	1683	4530	1261	8886
ABCD1	2896	3050	1858	1088	8892
TRPS1	2897	3051	1859	1089	8896
RELN	692	247	3794	4163	8896
ARCN1	440	415	3855	4186	8896
KDM5B	700	248	3795	4164	8907
MYOCD	532	363	3835	4178	8908
WNT4	321	501	3887	4202	8911
KCNA1	322	502	3888	4203	8915
PSMD12	323	503	3889	4204	8919
EHMT1	324	504	3890	4205	8923
MAGEL2	557	367	3837	4179	8940
FBLN1	1451	1701	4536	1262	8950
CFB	1452	1702	4537	1263	8954
UQCRFS1	499	417	3857	4187	8960
WBP11	500	418	3858	4188	8964
FHL2	1313	1197	4219	2235	8964
MRTFA	4190	4323	279	172	8964
SFRP4	4007	4143	506	311	8967
CENPE	1314	1198	4220	2236	8968
TCF12	4008	4144	507	312	8971
HPS1	1315	1199	4221	2237	8972
DMXL2	355	521	3894	4206	8976
LAMA4	1316	1200	4222	2238	8976
NLRP3	2652	2808	1790	1739	8989
BTNL2	2656	2812	1791	1740	8999
PROKR2	2657	2813	1792	1741	9003
SHANK3	374	528	3898	4207	9007
DOCK6	375	529	3899	4208	9011
WDR26	376	530	3900	4209	9015
SATB2	377	531	3901	4210	9019
PTH1R	2665	2821	1793	1742	9021
SEC23B	2666	2822	1794	1743	9025
NR4A2	1490	1726	4554	1264	9034
TBX4	641	375	3841	4180	9037
RHOH	4192	4325	138	386	9041
CDCA8	5338	1413	874	1419	9044
KAT7	5339	1414	875	1420	9048
SPEN	5342	1415	876	1421	9054
GDNF	2680	2836	1796	1744	9056
KIF15	656	379	3842	4181	9058
WWOX	2681	2837	1797	1745	9060
PNKP	403	545	3909	4211	9068
RELA	3684	3825	1004	558	9071
ABCB11	3531	3674	497	1371	9073
MYL2	621	424	3861	4189	9095
NDRG1	3856	3993	504	751	9104
MYO5A	3857	3994	505	752	9108
TFAP2A	2703	2859	1802	1746	9110
FOXJ1	423	557	3919	4212	9111
ALPL	2704	2860	1803	1747	9114
ANKRD11	424	558	3920	4213	9115
IL2RB	2667	2823	917	2710	9117
PIK3CD	2705	2861	1804	1748	9118
FLT1	3217	3365	1942	594	9118
WNT5A	2998	3150	1881	1090	9119
DIS3L2	2668	2824	918	2711	9121
F8	2999	3151	1882	1091	9123
SYT1	711	387	3846	4182	9126
IVNS1ABP	3000	3152	1883	1092	9127
SFTPC	3001	3153	1884	1093	9131
CFH	3002	3154	1885	1094	9135
RHOA	4010	4145	508	474	9137
TGFBR3	4594	1400	1512	1633	9139
CSF1R	4011	4146	509	475	9141
LCK	4012	4147	510	476	9145
HOXA11	4013	4148	511	477	9149
MSN	4014	4149	512	478	9153
GDF6	445	569	3928	4214	9156
KRT6A	3336	3482	1975	364	9157
ZEB1	4015	4150	513	479	9157
DNAAF4	447	570	3929	4215	9161
APOA1	3524	3667	997	973	9161
CIC	4016	4151	514	480	9161
IFT81	448	571	3930	4216	9165
TUBB3	3525	3668	998	974	9165
XIAP	3698	3839	273	1359	9169
DEAF1	905	1552	4467	2247	9171
BAX	4345	4475	281	74	9175
NUTM1	4347	4477	139	222	9185
PACS2	716	431	3863	4190	9200
SET	3850	3987	1012	352	9201
MGMT	4193	4326	280	403	9202
ATP7B	2706	2862	924	2712	9204
ENG	2744	2899	1820	1749	9212
CYP11B1	2745	2900	1821	1750	9216
NDN	2746	2901	1822	1751	9220
VANGL2	2747	2902	1823	1752	9224
VANGL1	2748	2903	1824	1753	9228
POLR1A	749	432	3864	4191	9236
SMN2	4472	697	1307	2796	9272
RIPK1	3350	3495	985	1450	9280
RAD50	3351	3496	986	1451	9284
SPIB	3352	3497	987	1452	9288
STAG3	4740	1403	1513	1634	9290
TG	3353	3498	988	1453	9292
GPR35	2749	2904	929	2713	9295
KCNJ9	776	801	1336	6391	9304
KAT5	501	617	3975	4217	9310
GDF3	502	618	3976	4218	9314
SLC12A2	503	619	3977	4219	9318
ZNF462	504	620	3978	4220	9322
TET3	508	622	3980	4221	9331
ERBB4	4191	4324	516	313	9344
DSG1	519	628	3985	4222	9354
PMM2	808	823	1337	6392	9360
DNMT3B	2810	2964	1835	1754	9363
VCAN	1641	1838	4619	1265	9363
GMNN	2811	2965	1836	1755	9367
STIM1	2812	2966	1837	1756	9371
CALM3	527	634	3990	4223	9374
HS2ST1	2813	2967	1838	1757	9375
MAPRE2	2814	2968	1839	1758	9379
STIL	4348	4478	282	274	9382
RAC2	2815	2969	1840	1759	9383
DTNA	533	637	3991	4224	9385
UROS	2816	2970	1841	1760	9387
GJC2	2817	2971	1842	1761	9391
LHX4	2818	2972	1843	1762	9395
PROM1	3340	3485	1976	595	9396
GHR	3119	3269	1915	1095	9398
FUZ	2819	2973	1844	1763	9399
SLC6A8	3341	3486	1977	596	9400
ARMC5	3120	3270	1916	1096	9402
LRRC8A	2820	2974	1845	1764	9403
MTMR14	2821	2975	1846	1765	9407
PTRH2	2822	2976	1847	1766	9411
SH3TC2	1104	1589	4479	2248	9420
ALMS1	841	849	1341	6393	9424
TTN	576	640	3992	4225	9433
IL21R	4018	4153	515	753	9439
HSD17B4	2827	2981	937	2714	9459
INPPL1	2828	2982	938	2715	9463
PKHD1	2829	2983	939	2716	9467
PIGS	1098	683	1302	6389	9472
ERCC8	865	867	1347	6394	9473
GJA5	509	710	4022	4235	9476
NEU1	866	868	1348	6395	9477
MTAP	3687	3828	1005	975	9495
SYNE1	627	650	3995	4226	9498
AXIN1	4457	4584	284	173	9498
SCN10A	3688	3829	1006	976	9499
MAPT	1162	1603	4487	2249	9501
SLC12A5	530	714	4025	4236	9505
SH2D1A	3869	4006	277	1360	9512
KCNC1	535	715	4026	4237	9513
HLA-A	4194	4327	517	481	9519
CYSLTR2	4351	4481	283	404	9519
FOXL2	4195	4328	518	482	9523
MUC1	4196	4329	519	483	9527
BCL11A	4346	4476	522	190	9534
CYSLTR1	795	1531	878	6355	9559
TRIO	678	657	3999	4227	9561
FUCA1	908	902	1358	6396	9564
AREG	1737	1927	4640	1266	9570
SLC35A2	580	730	4027	4238	9575
STC1	1739	1928	4641	1267	9575
S100A8	1740	1929	4642	1268	9579
BHLHE40	1741	1930	4643	1269	9583
FGF10	2903	3057	1860	1767	9587
SCGB2A1	1742	1931	4644	1270	9587
PLCG2	2904	3058	1861	1768	9591
SLC30A1	1743	1932	4645	1271	9591
ALX4	2905	3059	1862	1769	9595
MXD4	1744	1933	4646	1272	9595
FSHR	2906	3060	1863	1770	9599
CDC42EP3	1745	1934	4647	1273	9599
TNPO3	2907	3061	1864	1771	9603
GALNT12	1746	1935	4648	1274	9603
RNF43	4459	4586	285	275	9605
GLS2	1747	1936	4649	1275	9607
TSC22D1	1748	1937	4650	1276	9611
SPATA2L	1749	1938	4651	1277	9615
CEBPA	4713	4837	66	1	9617
IFI6	1750	1939	4652	1278	9619
PPP2CA	730	663	4001	4228	9622
AEN	1751	1940	4653	1279	9623
HNRNPU	732	664	4002	4229	9627
SMARCA1	1738	1338	4312	2239	9627
NCAPG	5178	435	1243	2772	9628
HSPD1	3224	3372	1943	1097	9636
PHF21A	3225	3373	1944	1098	9640
SELENON	629	744	4029	4239	9641
CBFB	4714	4838	67	24	9643
ALDH18A1	631	745	4030	4240	9646
ERCC1	2915	3069	946	2717	9647
CD81	2916	3070	947	2718	9651
CAVIN1	951	932	1372	6397	9652
CYBA	2917	3071	948	2719	9655
NDUFAF3	953	933	1373	6398	9657
DPM1	2918	3072	949	2720	9659
ABCB4	3532	3675	999	1454	9660
HGSNAT	954	934	1374	6399	9661
PRPF4	1269	1639	4503	2250	9661
CHIC2	4715	4839	68	39	9661
RHBDF2	3533	3676	1000	1455	9664
CDK6	4349	4479	523	314	9665
LPP	4716	4840	69	40	9665
NFIB	4350	4480	524	315	9669
TCTN2	647	753	4034	4241	9675
PICALM	4717	4841	42	81	9681
MLLT10	4718	4842	43	82	9685
POMT2	659	755	4035	4242	9691
TAL1	4719	4843	70	86	9718
PSEN1	680	762	4036	4243	9721
SH3GL1	4720	4844	71	87	9722
BARD1	4578	4704	286	174	9742
ZNF148	694	768	4040	4244	9746
CACNA1A	695	769	4041	4245	9750
AGPAT2	999	972	1383	6400	9754
ARSB	1000	973	1384	6401	9758
ST3GAL5	1340	1653	4514	2251	9758
NDUFB10	1001	974	1385	6402	9762
NEK8	1377	691	1305	6390	9763
SNX10	1002	975	1386	6403	9766
TMEM126B	1003	976	1387	6404	9770
TRAPPC11	1004	977	1388	6405	9774
TIMMDC1	1005	978	1389	6406	9778
PLN	720	777	4046	4246	9789
SGCG	721	778	4047	4247	9793
NT5C2	4198	4331	520	754	9803
SERPINA1	4199	4332	521	755	9807
CSF3R	4721	4845	140	101	9807
KCNK9	733	782	4050	4248	9813
NEBL	735	783	4051	4249	9818
AIRE	3011	3162	1886	1772	9831
COL4A5	3012	3163	1887	1773	9835
FOXE1	3013	3164	1888	1774	9839
FOXP3	3014	3165	1889	1775	9843
BMPR1B	3858	3995	1013	977	9843
ATP1A1	4352	4482	525	484	9843
NDP	3015	3166	1890	1776	9847
CTNND1	3859	3996	1014	978	9847
NR5A1	3016	3167	1891	1777	9851
CARD11	3860	3997	1015	979	9851
RPS14	4581	4707	287	276	9851
PPOX	3017	3168	1892	1778	9855
SPRED1	3861	3998	1016	980	9855
ROBO1	759	791	4056	4250	9856
PTPN2	3018	3169	1893	1779	9859
ELMO2	3019	3170	1894	1780	9863
STX1B	763	794	4057	4251	9865
POLR1D	3020	3171	1895	1781	9867
RYR2	764	795	4058	4252	9869
TWIST2	3021	3172	1896	1782	9871
GNS	1052	1014	1400	6407	9873
MSTO1	3022	3173	1897	1783	9875
HADHA	1053	1015	1401	6408	9877
HMGCL	1054	1016	1402	6409	9881
AMACR	3025	3176	960	2721	9882
NDUFA1	1055	1017	1403	6410	9885
G6PC1	3026	3177	961	2722	9886
EN2	775	800	4060	4253	9888
NDUFB3	1056	1018	1404	6411	9889
NCF2	3027	3178	962	2723	9890
DDX41	4460	4587	527	316	9890
NDUFB9	1057	1019	1405	6412	9893
SUMF1	3028	3179	963	2724	9894
NDUFS6	1058	1020	1406	6413	9897
ALG1	1059	1021	1407	6414	9901
COG7	1060	1022	1408	6415	9905
NDUFAF1	1061	1023	1409	6416	9909
NDUFA11	1062	1024	1410	6417	9913
NUBPL	1063	1025	1411	6418	9917
CENPF	3348	3493	1978	1099	9918
NDUFAF8	1064	1026	1412	6419	9921
KRT6B	3349	3494	1979	1100	9922
PIK3R3	5368	1416	1515	1635	9934
ARSA	3699	3840	1007	1456	10002
GALNS	1106	1056	1422	6420	10004
ZCCHC8	4579	4705	530	191	10005
MC1R	3700	3841	1008	1457	10006
SP110	1107	1057	1423	6421	10008
TRIM28	3701	3842	1009	1458	10010
SCN5A	1093	682	4011	4230	10016
COMP	1495	1729	4555	2252	10031
FOXO1	4722	4846	288	175	10031
ALPK1	1496	1730	4556	2253	10035
TAL2	4723	4847	289	176	10035
REEP1	1497	1731	4557	2254	10039
AKAP9	4461	4588	528	485	10062
OPA1	864	866	4081	4254	10065
RAD54B	4462	4589	529	486	10066
MYL3	1580	434	3865	4192	10071
LEPR	3125	3275	1917	1784	10101
COL17A1	3126	3276	1918	1785	10105
DLST	3127	3277	1919	1786	10109
F2	3128	3278	1920	1787	10113
GJB3	3129	3279	1921	1788	10117
TPP1	1534	1755	4575	2255	10119
GJB4	3130	3280	1922	1789	10121
GNRHR	3131	3281	1923	1790	10125
SLC25A11	3132	3282	1924	1791	10129
ACADM	1169	1103	1435	6422	10129
HNF1B	3133	3283	1925	1792	10133
SLC25A20	1170	1104	1436	6423	10133
UROD	3134	3284	1926	1793	10137
VPS13A	1171	1105	1437	6424	10137
MYOT	1207	687	4013	4231	10138
DDIT3	4582	4708	531	317	10138
NFKBIA	3847	3984	2113	195	10139
ZSWIM6	3135	3285	1927	1794	10141
PCCA	1172	1106	1438	6425	10141
TCF7L2	4583	4709	532	318	10142
CEL	3848	3985	2114	196	10143
TWNK	903	899	4087	4255	10144
STING1	3136	3286	1928	1795	10145
PCCB	1173	1107	1439	6426	10145
ARL¬†6.00	904	900	4088	4256	10148
ABHD5	1174	1108	1440	6427	10149
ROBO3	4374	1397	1511	2867	10149
SIN3A	906	901	4089	4257	10153
YARS2	1175	1109	1441	6428	10153
ARL13B	1176	1110	1442	6429	10157
POU6F2	3685	3826	2063	597	10171
CD4	4019	4154	1018	981	10172
ADAM22	1558	1775	4586	2256	10175
CHD2	4020	4155	1019	982	10176
CUX1	4021	4156	1020	983	10180
SNTA1	1560	1776	4587	2257	10180
ASPN	1561	1777	4588	2258	10184
CSRP3	1254	688	4014	4232	10188
KCTD17	1563	1778	4589	2259	10189
FBLN5	946	929	4095	4258	10228
FBXL4	947	930	4096	4259	10232
MMUT	1217	1137	1452	6430	10236
DCHS1	949	931	4097	4260	10237
SGSH	1218	1138	1453	6431	10240
IFT122	1220	1139	1454	6432	10245
ABCA7	1587	1798	4600	2260	10245
COA8	1221	1140	1455	6433	10249
ELOVL5	1591	1799	4601	2261	10252
TCAP	1317	690	4015	4233	10255
SLC52A1	1592	1800	4602	2262	10256
KRT86	1593	1801	4603	2263	10260
ZIC3	9	10	3705	6538	10262
LMO1	4726	4849	290	405	10270
MUTYH	4727	4850	291	406	10274
MAN2B1	2682	2838	1798	2982	10300
PRCC	4859	4979	292	177	10307
TMEM94	33	29	3712	6540	10314
MINPP1	3526	3669	2018	1101	10314
RNF6	3527	3670	2019	1102	10318
PLAU	3851	3988	2115	365	10319
PERP	3528	3671	2020	1103	10322
GPD1L	1623	1824	4614	2264	10325
CDK19	3529	3672	2021	1104	10326
SLC25A4	992	965	4111	4261	10329
TUBB2A	1624	1825	4615	2265	10329
CHRNA1	993	966	4112	4262	10333
CHRND	994	967	4113	4263	10337
GAA	1273	1169	1463	6434	10339
VCP	995	968	4114	4264	10341
IGF1	3227	3375	1945	1796	10343
NAGA	1274	1170	1464	6435	10343
WFS1	996	969	4115	4265	10345
CYP19A1	3228	3376	1946	1797	10347
ATPAF2	1276	1171	1465	6436	10348
ERMARD	997	970	4116	4266	10349
CHN1	3229	3377	1947	1798	10351
PNPLA2	1277	1172	1466	6437	10352
B9D1	998	971	4117	4267	10353
FGF23	3230	3378	1948	1799	10355
LACC1	1278	1173	1467	6438	10356
IL2RA	2707	2863	1805	2983	10358
GJB6	3231	3379	1949	1800	10359
GLRX5	1279	1174	1468	6439	10360
EOGT	74	33	3713	6541	10361
IKBKG	2708	2864	1806	2984	10362
GNAI3	3232	3380	1950	1801	10363
IRF5	2709	2865	1807	2985	10366
HMBS	3233	3381	1951	1802	10367
COG5	2710	2866	1808	2986	10370
PITX2	3234	3382	1952	1803	10371
CD247	2711	2867	1809	2987	10374
SLC18A2	3235	3383	1953	1804	10375
SERPINI1	1647	1843	4620	2266	10376
SOST	3236	3384	1954	1805	10379
XIST	1648	1844	4621	2267	10380
DHX37	3237	3385	1955	1806	10383
LIMK1	23	83	3730	6550	10386
HRG	1651	1845	4622	2268	10386
ITGA6	3238	3386	1956	1807	10387
GTF2I	24	84	3731	6551	10390
CD46	3239	3387	1957	1808	10391
COX7B	30	87	3732	6552	10401
KDR	4860	4980	293	277	10410
TFE3	4861	4981	294	278	10414
ALDH2	4725	4848	534	319	10426
MSH3	4353	4483	1032	559	10427
CLIP2	48	96	3735	6553	10432
RBM8A	66	100	3736	6554	10456
ABCC9	1047	1011	4131	4268	10457
SLC2A10	1048	1012	4132	4269	10461
POGZ	1049	1013	4133	4270	10465
CRLF1	2750	2905	1825	2988	10468
DHDDS	2751	2906	1826	2989	10472
NPPA	1527	694	4017	4234	10472
PQBP1	76	104	3738	6555	10473
KLLN	2752	2907	1827	2990	10476
STAMBP	171	49	3716	6542	10478
USF3	2753	2908	1828	2991	10480
AGL	1344	1223	1477	6440	10484
TMEM260	87	106	3740	6556	10489
SLC30A10	1346	1224	1478	6441	10489
COX14	1347	1225	1479	6442	10493
CTNS	968	1567	1536	6450	10521
AURKA	4580	4706	1047	194	10527
DMRT1	4754	1404	1514	2868	10540
PRLR	4200	4333	1025	984	10542
NBEA	4201	4334	1026	985	10546
MYB	5074	5192	141	139	10546
PHGDH	236	54	3717	6543	10550
TBXT	4202	4335	1027	986	10550
SCO1	1386	1242	1482	6443	10553
TKFC	1387	1243	1483	6444	10557
TAP1	3853	3990	2116	598	10557
CHD1	3854	3991	2117	599	10561
PAK1	3855	3992	2118	600	10565
FOXE3	1101	1053	4142	4271	10567
SCO2	1102	1054	4143	4272	10571
CEP41	1103	1055	4144	4273	10575
VPS33B	153	128	3745	6557	10583
GALK1	1021	1576	1537	6451	10585
HCCS	158	129	3746	6558	10591
ATP2B3	4589	4714	533	756	10592
XYLT2	160	130	3747	6559	10596
RAD54L	4728	4851	535	487	10601
RNF213	4729	4852	536	488	10605
RAB27A	3376	3520	989	2725	10610
ZAP70	3377	3521	990	2726	10614
NAGS	3378	3522	991	2727	10618
SAA1	1425	1265	1491	6445	10626
BOLA3	1427	1266	1492	6446	10631
LMO2	5078	5196	142	223	10639
HABP2	3354	3499	1980	1809	10642
SC5D	1072	1583	1539	6452	10646
ITGA2B	3355	3500	1981	1810	10646
NEK2	3356	3501	1982	1811	10650
LRBA	2830	2984	1848	2992	10654
RHO	3357	3502	1983	1812	10654
MDH2	2831	2985	1849	2993	10658
RUNX2	3358	3503	1984	1813	10658
PGM3	2832	2986	1850	2994	10662
SOD1	3359	3504	1985	1814	10662
FERMT1	2833	2987	1851	2995	10666
TRPV3	3360	3505	1986	1815	10666
CARMIL2	2834	2988	1852	2996	10670
KDM6B	3361	3506	1987	1816	10670
DHFR	4029	4163	1021	1459	10672
WNK1	3362	3507	1988	1817	10674
HOXB1	4030	4164	1022	1460	10676
CEP55	3363	3508	1989	1818	10678
CREB3L1	4031	4165	1023	1461	10680
FCHO1	4032	4166	1024	1462	10684
ARVCF	15	270	3807	6593	10685
CAMK2G	3689	3830	2064	1105	10688
GP1BB	16	271	3808	6594	10689
MEGF8	363	64	3718	6544	10689
NEDD4L	1159	1096	4162	4274	10691
GATM	3690	3831	2065	1106	10692
RREB1	17	272	3809	6595	10693
SLC22A5	1463	1286	1497	6447	10693
TNXB	1160	1097	4163	4275	10695
PTPN12	4584	4710	1048	353	10695
KIF23	3691	3832	2066	1107	10696
SEC24C	18	273	3810	6596	10697
NDE1	1161	1098	4164	4276	10699
OPCML	4585	4711	1049	354	10699
MEF2C	3692	3833	2067	1108	10700
UFD1	19	274	3811	6597	10701
ZFHX3	4862	4982	539	320	10703
PUS3	1163	1099	4165	4277	10704
MSX2	3693	3834	2068	1109	10704
ACKR3	4863	4983	540	321	10707
TMEM43	1164	1100	4166	4278	10708
PRKN	3694	3835	2069	1110	10708
ZFP57	1165	1101	4167	4279	10712
UCHL1	3695	3836	2070	1111	10712
KBTBD13	1166	1102	4168	4280	10716
LONP1	261	154	3751	6560	10726
POLA1	262	155	3752	6561	10730
CREB1	5075	5193	295	178	10741
ASPSCR1	5076	5194	296	179	10745
TXNL4A	420	66	3719	6545	10750
ASS1	4361	4491	526	1372	10750
VAC14	67	282	3814	6598	10761
B3GAT3	434	67	3720	6546	10767
CD82	1830	2015	4654	2269	10768
B3GLCT	288	163	3756	6562	10769
SERPINB5	1831	2016	4655	2270	10772
CDK3	1832	2017	4656	2271	10776
CHRM3	79	285	3815	6599	10778
DUSP1	1833	2018	4657	2272	10780
FPR1	1834	2019	4658	2273	10784
S100A11	1835	2020	4659	2274	10788
S100P	1836	2021	4660	2275	10792
BTD	1190	1606	1544	6453	10793
TFF1	1837	2022	4661	2276	10796
APLP1	1838	2023	4662	2277	10800
ARHGDIB	1839	2024	4663	2278	10804
CD24	1841	2025	4664	2279	10809
UBR1	318	172	3757	6563	10810
DPYSL4	1843	2026	4665	2280	10814
PIBF1	1215	1136	4183	4281	10815
FGL1	1844	2027	4666	2281	10818
FLRT2	1845	2028	4667	2282	10822
GEM	1846	2029	4668	2283	10826
CMKLR2	1847	2030	4669	2284	10830
HLX	1848	2031	4670	2285	10834
HOXB2	1849	2032	4671	2286	10838
HOXB3	1850	2033	4672	2287	10842
HSPA2	1851	2034	4673	2288	10846
CDC45	348	177	3758	6564	10847
ITIH2	1852	2035	4674	2289	10850
NAA10	350	178	3759	6565	10852
ABL2	5079	5197	297	279	10852
TRIP4	585	21	3708	6539	10853
DHODH	2919	3073	1865	2997	10854
KRT15	1853	2036	4675	2290	10854
TASP1	351	179	3760	6566	10856
HOXA9	5080	5198	298	280	10856
TNFRSF11B	2920	3074	1866	2998	10858
LIPG	1854	2037	4676	2291	10858
BCHE	4355	4485	1033	987	10860
FOXO4	5081	5199	299	281	10860
TLX1	5107	5224	143	387	10861
GRM7	2921	3075	1867	2999	10862
MXRA5	1855	2038	4677	2292	10862
CNTNAP2	4356	4486	1034	988	10864
SSX2	5082	5200	300	282	10864
KARS1	2922	3076	1868	3000	10866
PCDHB13	1856	2039	4678	2293	10866
GREM1	4357	4487	1035	989	10868
AFF1	5083	5201	301	283	10868
MYF6	2923	3077	1869	3001	10870
PCP4	1857	2040	4679	2294	10870
PLXND1	2924	3078	1870	3002	10874
SERPINB13	1858	2041	4680	2295	10874
MASP1	366	183	3761	6567	10877
ZMPSTE24	540	69	3722	6547	10878
POLR1C	2925	3079	1871	3003	10878
PPIF	1859	2042	4681	2296	10878
NXN	154	308	3818	6600	10880
UMPS	367	184	3762	6568	10881
DZIP1L	2926	3080	1872	3004	10882
PPP1R3C	1860	2043	4682	2297	10882
ROBO2	4867	4987	541	489	10884
UBE3B	368	185	3763	6569	10885
SMPD4	2927	3081	1873	3005	10886
PGR	4735	4857	537	757	10886
SOX12	1861	2044	4683	2298	10886
BMPER	2928	3082	1874	3006	10890
HOXC13	4736	4858	538	758	10890
SPTBN1	1862	2045	4684	2299	10890
VIPAS39	161	311	3820	6601	10893
NKX2-6	34	394	3850	6615	10893
BBS9	2929	3083	1875	3007	10894
TGM2	1863	2046	4685	2300	10894
TM4SF4	1864	2047	4686	2301	10898
FCGBP	1865	2048	4687	2302	10902
LHX1	1265	1162	4195	4282	10904
DHX35	1866	2049	4688	2303	10906
VCL	1266	1163	4196	4283	10908
CYP2A6	4587	4713	1050	560	10910
CRISP3	1867	2050	4689	2304	10910
DSG2	1267	1164	4197	4284	10912
MED16	1868	2051	4690	2305	10914
PSEN2	1268	1165	4198	4285	10916
TNFRSF12A	1870	2052	4691	2306	10919
RBM15	5072	5190	542	116	10920
PCSK9	1270	1166	4199	4286	10921
AHNAK2	1871	2053	4692	2307	10923
RUNX1T1	5073	5191	543	117	10924
ANO5	1271	1167	4200	4287	10925
GRWD1	1872	2054	4693	2308	10927
RBM20	1272	1168	4201	4288	10929
BEX4	1873	2055	4694	2309	10931
RPP25	1874	2056	4695	2310	10935
WDR43	1875	2057	4696	2311	10939
ARHGAP11A	1876	2058	4697	2312	10943
GPRC5A	1877	2059	4698	2313	10947
TCP11L1	1878	2060	4699	2314	10951
ARL4C	1879	2061	4700	2315	10955
CHAC1	1880	2062	4701	2316	10959
PPP2R3C	3004	1375	4343	2240	10962
CLIP4	1881	2063	4702	2317	10963
SAMD4A	1882	2064	4703	2318	10967
HOPX	1883	2065	4704	2319	10971
PLBD1	1884	2066	4705	2320	10975
SMG8	437	200	3770	6570	10977
URB2	1885	2067	4706	2321	10979
CTU2	438	201	3771	6571	10981
SEL1L3	1886	2068	4707	2322	10983
FAM216A	1887	2069	4708	2323	10987
STX11	3561	3704	1001	2728	10994
PSMG2	3562	3705	1002	2729	10998
PAH	77	441	3867	6620	11005
DNAJB1	5077	5195	544	192	11008
DDX11	88	446	3870	6621	11025
ARNT	5108	5225	302	407	11042
ARG1	4210	4342	1028	1463	11043
MLLT1	5109	5226	303	408	11046
CD70	4211	4343	1029	1464	11047
NKAP	498	204	3774	6572	11048
[truncated: 8,036 more rows]
